# Supplementary material for: NOD-like receptor repertoire in the chromosome-level genome of the demosponge Dysidea avara (Schmidt, 1862)
Source: Front Immunol. 2026 Feb 3;17:1725140. doi: 10.3389/fimmu.2026.1725140 (PMC12909245; doi:10.3389/fimmu.2026.1725140)
Supplement: Supplementary file 1 [file DataSheet1.zip]

Archive with 9 entries (8 files):
- Supplementary_File2/
- Supplementary_File2/.DS_Store
- __MACOSX/Supplementary_File2/._.DS_Store
- Supplementary_File2/sequences_NCBI_hmmerprofile.zip
- __MACOSX/Supplementary_File2/._sequences_NCBI_hmmerprofile.zip
- Supplementary_File2/sequences_phylogenyDavaphylogeny.fa
- __MACOSX/Supplementary_File2/._sequences_phylogenyDavaphylogeny.fa
- Supplementary_File2/sequences_phylogenyPoriferaNLR.zip
- __MACOSX/Supplementary_File2/._sequences_phylogenyPoriferaNLR.zip
