# Supplementary material for: NOD-like receptor repertoire in the chromosome-level genome of the demosponge Dysidea avara (Schmidt, 1862)
Source: Front Immunol. 2026 Feb 3;17:1725140. doi: 10.3389/fimmu.2026.1725140 (PMC12909245; doi:10.3389/fimmu.2026.1725140)
Supplement: Supplementary file 1 [file DataSheet1.zip › Supplementary_File2/sequences_phylogenyDavaphylogeny.fa]

>evm.model.Scaffold_11__1_contigs__length_37424663.240
MSISRPNKEYTVFTNHYAQLCDTMVDVCNLLPYFVQEKLIKVGDLEEINAKERTKYKVMR
LLHFIDGPLQAGSIECFYTLLRIMERHGTVSTAELASTMRGRVNTCEDLSSTTCCVGVGS
KQCKEYLQSCYQKRGMEPTRWSKLGGSTIYLNVTITQSVCLENKFHEEHAMGHADGVKYV
TISNILSAGYQKISLIEGDPGAGKTTLMSRLCKQWADGKLLPNDFLFLIPLRDSYYHKIT
RLNELFDKLNCPKMLEYAQQYNGKGLVFILDGWDELPDHLQCQSFFHDIIFKKSALTCST
IIVTSRPSCSDCIAETVDDRYYQILGFTPHMVEIYIKEYFQSNLRAAVALLDVLRGNENL
CQHFYIPVTVVIMCFVYRNSDYQLPTHLSKLYEKFVLLCIRCNIPEPQKKQFKSLQNIPK
AVRPTFGKLCDLALEMLLDSRLVCVEDDLENILANTEQFDGFGLLHIEHFTDEFSETVKY
YSFIHRAVQELMAAISILNSDSVEDTIDKHFYVRSYLINVFPFVIGLMPREGLKPLVKQL
RRVFIKSERNPTLLNAILYCLFEVQDNVLCNKFGQVFKEQNEIYFLPNSFLEYHYVFYFL
FACNCAKLTVSFPTLRELSDNHIKIMERYFYGSSTEMLSFSCGILLSLSGIETLSKILSC
QHNLVSLVLPSTKVHMPGCIKVLCDSICIHHLHLTTLKLPSAKMNKQDLDSLGRVIATLK
SLETLDLRGCSFNDGTSLKLSDIFCNALCNTKCLKMCIFGGCQFSIDDGDLFSTIITQNE
SLRMLTAFDVVDNVMIASILQGLSFNTTITSLTAWPGPLSATHILGQCLGKCLASNQSLT
VIDFTSSEYKQPIDYVRWSSEHVCCICTGLQSNNSLVTLDISGCCIDKAASDAVCDMLIA
NTSLKHLFLNPSHMEKPEAITILTGCNNNTTLKLLALFWLSGWQSPYLLPATWSPSDDKS
FWSRPTGFTFINDRDVVFIMEQVQKCRQNSKQPPLRILWKYDEISKAKFDIYYH
>evm.model.Scaffold_11__1_contigs__length_37424663.407
MEEAVKRQSRILNDNRSFLVQFLDPDDVIDELIQSHLIGQAAQQRLQLRYTSTQEKNQII
VDQLSNCGPGALKQFCRILKSRTRQEYIAVKLERAAECEARDNADEEGGGPPLKLRKINS
SLSTTITMLQRRYLNDLENDEECWSENYTELALVKDEKVKKEDIKNLEEFTKLTLQGQVD
KLLRSKEQLNDLRDIFHYKGKPCPQLILIMGCPGIGKTTLANHICVKWARDGFLSEDFNI
VVLIPLRTVQQQSLEQTIIEHIGKEGYQQLKDNLGEKCLIILEGLDEMTAEQRHHDPLLL
GLINKQTLVEAKLLITSRPHACQHLIQKTSTRIEVVGFSEEHLKNYIKNMFFKYNNDMQS
AQKFLQQLKENPSIKSLCYTPLSVDLIMQIFLEQEGTLPSTSTELYQTFIVMCLQRHQER
FMHQPTSVAVMNGTESSLCQMLPNVPDEALGVVRSLSKLSYHAFFEWSTDKEKEGQYHRK
VLCKDPKIIFKEDDLLTAGITLPKDSDGFSLLKCATVHQLFKKYKVFGFTHLSVQEFLCA
LHIAVTLSKEEQSRILQTHFVKLPNIMILLCGITKLRIPGSLKFLLEQIKSTNNESVVTA
AKCLYESKKKCPQEISPLTLNISGVVLCPYDLMSISYLVYHYPITTLKMRECNLENKELK
LLAHWSEQKLLAHKSEARNAQLEELDISVNNITTAGLVHVIGIMKSSDVLKILDIGGSKI
GDIGMEILLEALQYKNSLTDLRMWNCGLSVKGTAYIKQLLTESVTLKGLILSDNPIGDKG
LEKLAEGLQDNATLTDLKVWCCSLSNEGAKIIGKILQTNSALKVLSIGGNAIGDDGIKNI
IKFINNSQIRELRAWKCGITDDGAKSLAESLQYNCTVQKIDLTQNKITENVVHAILKAAV
DNGVCKEVNIDNINRSNNADVKSLISIL
>evm.model.Scaffold_11__1_contigs__length_37424663.585
MKEQELLKITFTKLYEEIDDVTYDCGHILAKLYGSHLITEERRRSIENKQETTEKNRCLI
DALLKGVHNIHQFKKVLEMFYSEREFYEVAESMKVVYCVLKNEEKIMKTLNFNNLFMCLR
KQNFFTNHEEATLLKKKKEIQEIIEILKDKDMHSFKIFLSCLKELKQDLVTTVISSSDKY
LTPLLDKFKQFLQKRYINGSFTQISEVDFKLPISDDINIALIEISEEDHKKESTFFDYYS
LLLKQEAGYSRQFLDSYSDIIVDNCKVILIQGYPGSGKTFLAKTMCKKWARGELLQTFSF
VIFLQLRDIEVANAKTLDELIELYMGSLTKTIMDEIYERNGQDSLIILEGWDELPECKQH
SCLFTRLISGDLLPEAVIVITSRPSAIRSLQYNCIKRRIEILGFTEQQVGQNITCYFQKY
TNASELIQKFYSELKRLPLLESSVFVPINLCIALYIFNKSSYHLPETFTDMYKNLVLIQL
RRYQARRSHGSASINTLEDLPKDIEDMLLRLSKMAYDYLQKDLTLIFNETKIRQYCFYSR
DVSLDSFDGMGLLQITNHRHFESVNKTYEFIHRTLQELLAAWYLSRQNEVFQQKQVQNIF
NRKDFEMVWIFYAGLTKFKTVSFKEILPRNSVLKIKMSSYKAFTWLMWTVVSNTFTRFHD
ICKIIDVFFGGKQYSHNLSHYISREFQTTLIAAVMEAQNPQLCKEMCESYLFYGDTCWFC
VPQSAATPQILSALSYCIAHSGKKWMIHSIGLDCSDADNLLKYLTCNETFHCKCNKCNNF
SGNADNGICVFDLNSSQSKVDGIVKLITTQKCLQW
>evm.model.Scaffold_11__1_contigs__length_37424663.586
MKENELLELALAKLYGEISDASYGCDRIVVELYNNGLIEKKKYRRINKQTDLLERKMIMI
RELVHRIHNHFKVLLKIFYNDPYYCEIAEKMKLVYSILKAEESVTEALKYEEILDKLKIK
GFFTRYEESKLHKMSKEVKHIIEILKDKELEYFTIFLSCLKELRKDDLITAVIQGYPTCS
PDEFRNFLQKRYNSSSFIEISEVDFNLPISDDINIALIEVSEKEHKGQSSFFDYYSLLLK
QEGSYRREFLKSYSDIVIENCRIVLIQGYPGSGKTFLAKRLCTKWANGELLQSFVYVIFL
QLRNPRLLKANTFRDLMKLYMGSLTKRTIDKIYKTNGRNILIILEGWDELPESERRDSLF
TWLISGDQLPEAVIVITSRPSAIRSLEYKYIKRRIEILGFTKQQVNHNVALYFCNAKGNA
KKLAERFHSELKRLPLLECSVFVPINLCVALYIFDKSDHKLPETFTDMYANLVLIQLRRY
QTRKLHGTACIDTLKVLPLEIKEMLDKLSEMAFDHLHYNLILTFDEHKIRQYCFDSRNEN
LDGFDGMGLLQITNHKNFESISKTYEFIHRTLQELLAAWYLSQQDKRYQQKQLQLLFNKK
EFEMIWIFYSGLTKFSNVTFKDILPNNFKQKVKMLGYNVFNYLLWQLVSNRFIRLHGVSK
IMDGFFANKQYSYDLSHCISREFQTTLIAAVMEAQNPQLCKDVCESYLFYREPCWFYIPE
SAATPQILSALSYCIAHSGKKWMIQSNGLDSNGADYLLKYLTCSKTSHCKCNKCHGFCCN
TDSSLCVFDANGSQNQVDGIVKLAQTQKYLQWIVVSYCKFVDDKFVLELAEVLAHNTCVK
MLHLIGCKLTGSSITAIANMLTKNKTLEWIGLNNNMETLTEEDIIVLLQAIIRGRNDTVY
MMFIDSVFYTSSKVQHQLKIINDRRQKRGVDKLCLAILDCFKYNEVCQRFISKLPFIDKK
SPSSVTTGDTQSSKKIVVNLGEYSVKIKCPECGEEMDTNTAATIGSLTWVFVLLLFLTFM
WIICLWPLCLDQCKDVSHYCSKCKAHLGVYRRV
>evm.model.Scaffold_11__1_contigs__length_37424663.588
MVDALLKGVHNAYQFKTLLGIFYSDSSFYDVAESMMAVYRVLTSEESIIKTINFEDLFTC
LKQRSFFTRNEETALSEKGKEVSDIVEILKDKDLDYFKTFLLSLRELNQENIVTLDGSYP
KYSLYNFQCYLQKQYANFSLVETSDINFDLPISDEINIALIEFNKEDHKKEATFFDYYSL
LLNHKTAYTRQFLNSYSDIVVQNYRVVLIQGYPGSGKTFLAKRMCTKWAKGELLQTFACV
IFLQLRDEEVANAVTLNELLELQIGPLTRATVDDIYKKNGKGILIILEGWDELPEIRQRT
SLFTRLISGSLLPEAKIVITSRPSAVRSLQFKYIKRRIEILGFTEQQVTENITHYFQNYS
DGLELVKQFHSELKRLPLLKSFVFVPINLSISLYIFYTNGYKLPETFTGMYKNLVLIQLQ
RYQTRTSYGSASISDLDSLPPEIDDMLLRLSKMAYDHLHNDITLIFSEATIKEYCFDSTD
KNLDNFDGMGLLQVTNHRHFESISKTYEFIHRTLQELLAAWYLSRQDAPTQKKQLQSIFN
KKELEMVWIFYAGITRFHSVSFKECLPESYSLRIKISSYRAFSWVQSTFARNAFIRFPDV
SKLSEDFHYGKQYSYNLSRCISREFQTTLIAAVMEAQNPQLCKDVCNSYLFYGETCWFFV
PESAATPQILSALSYCIAYSGRQWIIRCNMFDEIGADYLLKYLTCNNDPNCSESEKHGCS
TNSSNICVFDVDCSQNQISGIPKLVHTHKYLRWLILSFSELVNDKFVAEVAEALEDNNSL
IMLHLVGCNVTRNGIKAIAHMLKKNNTLEWIGLKDNMTSLKEEDIVLLLQQIRDYNDTIF
MIFLDNIFYSSHKVQYHLRAINHQRKLKGQEKLNLSLLSCFKRHEICQQFISRVPFIRKD
ESPSSVITTNKQSSKETIVILGEYPIKVFCPECHKEMETKTATKIGPYTWILVLLLFFSF
VSLTLLFCLCLLPLFMRLCKDVSHFCSKCNAHLGVYRRM
>evm.model.Scaffold_11__1_contigs__length_37424663.668
MLVILQYCRENIEGIFMTYFQWKQTNHNTMVMFLSLGNSLQSSTVHQSSKRPVVFDGLHN
NLCTTYKKNRCKPAGAEWPPNQPKSIVSVALMHYRGGRTRQELFEIAKRHKEGSYGIDKV
VSSHCKPPAAKKACFDHSRVTKDIADIFRPDPTSDSNNDIGSSSNDFPKSILIEGAPGIG
KTVLAKEISYCWAIGEILVEIDLLLLIYLRDPSLHTIQTIQHLLQVYTSCNTAFLLSEYL
KETCGKGVAFVFDGFDEYPASLRQSSYIAKLIAGTVLTEAIVVVTSRPSATMFLHDRVDR
RIDILGFAKEERELYISESLKDSPDKIPELYKYLKRQPTINAFCYIPLHLAVLLYLFQHQ
SHLPETLTDMNESFIVHTIYRFIKQKLTPCGVVYKLSDIPKPFLDTVVKLSQLAFKGLQE
NQLVFTFDEIKEVCPDINDIPGAINMFGLLQAVEHYPQEGAGTTTSFNFLHYTMQEYLAA
YYVSTLSDEVQSSLMKDTFWDDHFNFMWMMYVGINGVNSDHFVHFISEGKVYKRKDSLRV
SGSIQKDKRKRLHVFQCYMEAKKAITVNRTLRKLDISANHLSDNGAVAMGDCLENNNSLI
ELNMSMNKIHCEGVKKLAEALKVNTSLEKLDISSNQISDDGAVAIGDCLKNNNSLKELNM
RGNNIHNNEGGKKLAEALKVNTRLEKLDVSLNYISDDGVVAIGDCLKNNNSLRELNMSGN
KIHNEGGKKLAEALKVYTRLEKLDVSSNYISDGGVVAMSDCLKNNNSLRELNMSGNKIHN
EGGKKLAEALKVNTRLEKLDVSSNYISDDGVVAMSDCLKNNNSLRELNMSGNKIHNEGGK
KLAEALKVNTRLEKLDVSLNYISDDGVVAMSDCLKNNNSLRELNMSGNNIHNEGGKKLAE
ALKINTRLEKLDVSSNYISDDGVVAMSDCLKNNNSLRELNMSGNKIHNEGGRKLAEALKV
NTSLEKLDVSSNYISDDGAVAMSDCLKNNNSLRELNMKFNNIHNEARKKLAEAVEVSTNL
EYSI
>evm.model.Scaffold_11__1_contigs__length_37424663.885
MVSIEKMEKQAKVEAEVFNEAEDFLIQHLDPDDLFDDAIRENIISPSAQRKIRPSAEDKT
RIMVEQFKRSGPGTLEKVCKMLRRPARNDRQGYIANFLESLHSDTYKPNTAVNSFQVKCK
KPLDITEVLMERYRRDYPTRYVPLTMINKETSIPLGGLEEIFQCKSRSCPLLIMLNGSAG
IGKTTVCNEICVRWARDGFLSRHFNTVLQIPMSMARQHSFAEAVIAQIGEDAYYKIVESS
GTQCLIILDGMVATDLQKDTVLSQLYPVITLTLRECHLGNNDLKILTQWCEKQGTCLEKL
DISVNKLNIHALEDVLKIMKSSALLRVLDIGGNEIGDDGMKTICKELETNTTLTDLRMWN
CGLSKKSATFINQMLLENKTLKALIISSNSFGDEGMKELAKVLKCNTTLTELKMWECGLS
IIGASIIAEVLQVNSTLQTLSIGGNNFGNEGIVDVAGALTNSNLRELRAWRCGITCYGSK
ALAQAIRKHRTMKRLDLTGNEITSDGAYEVLSAALDNETCEVVDINNNCSGGEVSKLINA
LKRRKEGPPSFVKHPLEETKSPTSKETTLVV
>evm.model.Scaffold_11__1_contigs__length_37424663.1306
MADTQRKEKEIFKDHFPNLCNTMVDIDNLLPHFVQENIIQVDDLEEIKAKPRTTDKVEKL
LQYISGPLKAGNVKSFHTMLSIMEEHGTQATRELASTMRSHVITDNNNTSLFAAKGFSKC
EGHLKSCYLNRPMEPTKWSKLGGHTLHLDVTIMNARKLQPGFLEEHAMGHVNGVVQQNSP
YVTIEDMLHDGNQNIVLIEGDPGAGKTTITVEICRQWAEGNLLTNELVFLVPLRDKRYQK
VANLNELFDVLKCSALTEYAEQSYGKELVFVLDGWDELPDDLQSQSFFHDIIFKKSALTC
STIIVTSRPSCSDHIAEAVQQDHYYQILGFTPEKVELYIKEYFKSNPQTANKLLNFLKER
ENLRQHFYLPITLVIVCFVYDKSNSQIPETLSKLYESFVLHCLRPHLSDDNDKKCLKSLN
SMPDKIRPVFSELCRLALHMLNNNQLTFSEDEFGISDEDLRSLFPENTEQFDGFGLLHVQ
HNTTEHAEKEKCYSFIHRAVQELLAAISILESETVEDTIDKHFREGSYLTNMFSFVFGLI
PKKHLRPLAEKLKSLFLKSGKNRRLLSTILCCMFEAQDESLCHEFSQVFSQTNEVNLQLA
TLLEYRYASYFLSVCYSNNINVDMSRSTELKDEHAKVLAAYPWNTTKVSSFKCLVQLSPE
GMKHFAKVLSCHHNLQSVKLYSIGFHAPDCFRILCNSICQYNPQISDIDLPYAKLSIQDL
DSLGHLLTTSLSLEGLHLNECVPAKDVSLISSLTFCDSLCKTSSLKYFCFGSWSLSWVES
EAVGKILSENFSLNELHAFQVTTVNCFGPILDGLASNTTVTLFKAWPESTGSSDVLGKCL
EKCLRINSSLTSIELVGYTDKHVLWSSVQVGAICNALQANSTLVTLDISGCLIDKDVHLT
ICVMLFLNTTLKHLFLNPIQMEKPEAVAIIGGCNFYRNATVEILSLVKWPKEKFSFSGSQ
EVTLALDQVQKSRQEKNKPLLNVVWGINECHMAKKDKEKNKENYRQTTSYSSQECRVCRK
DS
>evm.model.Scaffold_11__1_contigs__length_37424663.1346
MLTEDDNWKKEKEVVTKNSTKNRGLLIKHLDLDDALIQNNMFGKTSRQQIQLPVIRRIVD
QLSTGGTGTLEKPVCESLTGSKKRSVFTAEESVQERRGDVPQLCELNRHIVPVYASVWKD
LGLELEIPMYTLNAIAVDHVNHPSWSTECCKVMLQKWIRMSPRPTWARLQEALEHLSDSL
HDSCKTFFSKPNGIQESQGHTPLDAIIKILQVRYIRDFTSDEGEAPVKYIELALVKDEKV
TRVDKNLEEFTKLTIQGQVDEILQRKEPLGDLKNIFCYQDKPCPRLILIKGGPGIGKTTL
ANEICVRWSNNAEFLTKKFDAVILIPLRTVQQQSLEEAIIAYIGETAYQQLKKQLGRRCL
LILEGLDEMAAERRKTDPVLSSLVKNESMLELTLLITSRPHACQGLNANRTIEVVGFSKG
KIEEYVKSELLNDTQAVDSFIQQLEANSHIRSMCYIPLSLKMIIQIFQYNNSLPSTMTEL
YRLFIVMTLQREQEKKNTESKPFYFAQDLYNAKKILHEILPDIPEEAKETVFLLSKLAYH
AFFDWCSVRKEENKYLRTIQYKDPKVIFTENDLIQSGIMLPKDSDGLGLMKCSNIKHLTS
QSKTYNFMHLSMQEFLCALYIVMTFSLEDQYQLIQRHFDDHPNIMILLYGLTGLKCAKFS
QYIFFKLLSGTDELGAYNDHVLATVKCICESESSISSKTSSFLTVILNHVILTPYDLVCA
SHLLCKYPVVTLKLVGCDIGDQGISILVQWCIKQSTQLQELHINANHLTSAGMVDVAKII
RSSPLFKTLYIGDNEIGDVGMGLICKELQNNNTVTTLRAFRCGMSAKGSSCVKTLLENNT
ALKILSVGGNQVGNDGAATIFEGLQQNSTLTEFRIWRCGLTKDGANSIKTLLMKNKTLKM
LTISCNDLSNAGIATISEAFQLNTTLTELRMHKCGLSEGGAFCIKTLLTNKTLEVLDIGG
NEIGKPGVAAITEGIQYTTTLEKISIDRCGLSVEDTHQILRAAVDNVVMHVLIDNEHMKD
NKVKEILSALQKKRKHMDSDSSA
>evm.model.Scaffold_11__1_contigs__length_37424663.1370
MTSKDISTSIPQTGSDHPELKYLYRHVRDSVAVKWRNIGVELLEKKDIEKLDIIKMNNAG
DATECCGEMLQLWLRRQPKASWNQLIEVLRAPGIELNDVASKIERMLVSFVEDSVSTHES
SDGKPLVKKIKTDEGSGLVQCKDHLKSCYLNRPMEPTRWSKLGGPALYFDIAIIKSRCLE
DRFREEHAMGLVKDKMDYVTVDDILTAGHQKIILIEGDPGAGKTTITVNICKRWAEGELL
TNELMFLVPLRDKYYQKVTNLNELFDALKCSVLTEYAEQNYGKGLVFILDGWDELPDHLQ
SQSFFHDIIFKKSALTCSTVIVTSRPSCSDHIAEVVQDHYYQILGFTPQTVKIYIREYFK
DNSQSVSSLLEILIVREYLCQHFHIPITAVIMCFVYHKSGNQLPETLSKLYEKFVLLCVR
CNVPESLKRKFKSLHNIPEELHPLFSKLCKIALRMLINKTVVFDGEELEYELKQLHFTST
DVFGLLSAEHVTNELAEKEIHYSFIHRAVQELLAAMSILESNSIEDTIDKHFHEGSYLIN
VFPFVFGLMSKVMLRPLGNILRQKFIQSDRSDKLLTTILYCLFEAQDEILCCEFGQVFSE
KNDVKLSLRSDLEYRYAAYFLSVYGCKQLNVNVTGLFLTDTRVEVMGQYLCNTLTEIISF
NCEYVNLSERGIKVMDKILIYQQNFSSLKIRMFIVPSPSCVKIMCDTICKYNLSITKLEL
LDGTMSKDDLDSLGCLIITLKSLECLSIRCSYVEGVSLNSSDSFSNALCNTKSLKEFEFG
INSYDDSKMISNILSQNSSLTTLHMHDVKNADHLIIIFDGLSSNKTVTRFITHPSCVCGS
ITFGQSIEKCIASNQSLTRIDFTDLFSASSMKGNMWSSSQVCSICTGLQFNNTLVTLNIS
GCYIDKTASDAVCVMLSLNTSLHRLFLNPVHMEKPEAVAIIDTCNTNTTLEVLSLAKWPD
NVDEIGKIWDKTWKFAFSTDQEIDYILDQVQKSRQDKKRPILKVIWKYKEYYTRKILSRH
>evm.model.Scaffold_11__1_contigs__length_37424663.1393
MASNNESLTKQREVFINNRVFLVDFLDADDIIDDLIQEKMIGKNAAQKVQLQTTSREKNR
IIVEQLANSGPETLEKFCRILRNTGRLAFIAEVLAPECDPSVKKSKRSTIMDNAIDELRT
RYLRHRYLPAAKNDWPMYYKVTKYLRLALVEKEDVTLMNDHLNKITQLTLRGGVDKILKM
KQPLGDLRDIFYYKNDPCPRLILLMGGPGIGKTTLVKEICVRWANCEFLADDFDVVILIP
LRTIRQRLLEEIMVEKIGEEAYELVKKSNGSKCLIILDGLDEISVGHISNDPFLARLIDL
EFTALKKATILITSRPHACQELVANRTIEVVGFGENEIKEFVTTLFSDDGQAVETFLQQL
DDYSHIYDLCYVPMSLVMVTEIFKYGQKSLPSTLTELYKLFIVMILCREKKKSIEKKVIS
LAIATTAEEKLHNILPDLPREITEILLLLCMLAYRSFFEWCSVKKEGKVKEPKIIFTEED
LVGSGIELTEEFDGWGLLQVATIYQLTRDSVTYNFVHLTVQEFLCALYICVALSQEEQYH
ILQENFNILPNITTLLCGLTGLKSHEDLEFILSQLSSGSDENDANNDHVVVAAKCICESQ
NHSSPQKIPPIKVTLYHTTLCPYDLLSLSYTICHYPIGVLNVWGSYIGDKGVSRLAQWCG
NINIELQELDLSYNNLTSAGMKYLLKIMRSSPSLRALDVGGNDIQDIQVELLCKEICNRN
SLTKLSLWRCGISEKGAIGIKTLLMENNKLQVLYISSNQIGNEGVAAVCEGLYNNTNLTE
LMMWSCGLSMGGAICIKTLLMENKTITVLSISENKIHDEGAIVISEGLQSNHTLTKLSIV
KCELSVEGSCAVLQAAVDNAVCHEVRVDEEHESDDQVKQLLTILEERKRQESNNKSEDEH
STRDQLDDCHVNTSTTMLQDNLQSQKKFTMNWKAEPQTRFHSFGTALIIIVYRKFFNLKS
IIPAMYKICKQNNLTVVLVLLLLCLLYLLT
>evm.model.Scaffold_11__1_contigs__length_37424663.1422
MAGFGYTKMSYSDVFEKYYEKLLVALPMDDVMFTAKLFSHGLLPGDLKQQVKSKSTAVEK
AEHFLDDKINRDMTIGVSTSFDTLLQVMENWRSDSLKELAKEIKTTLMEGITIGVTSAKK
TKQSTIMDDAIDGLQTRYLGQLPTAKTDWPKHQVTEYLRLALVEKEEVTLMDDHTNKVTQ
LTLRGGVDKILKRKQPLDDLRDIFYYQNEPCPRLILIMGGPGIGKTTLVNEICVRWARDG
FLTDNFKVVILILLRTVQQRPLEEVIIEHVGDEAYQLLKKSKGSKCLIILDGLDEISVGH
VRNDPFLTRLIRFTILEKAKILITSRPHACQELVTNRTIEVVGFGEDQIKEFVTKMFSDD
VQSVETFLQQLDNYSNIYDLCYVPMSLVMVTQIFQYRQKSLPSTLTELYKLFIVMILCRE
KKKSIEKKVISSAIATTVEENLLNILPDLPKEMTEMLLLLCKLAYHSFFDWCSVREKGFR
RKVQVVKEPKIIFTEEDLVGSGIELTKEFDGQGLLQVATIYQLTRDSVTYNFVHLTVQEF
LCALYICVAVSQEEQHHILQINFNILPNIATLLCGLTGLNSQEDLTFILSQLSSGREDGA
NNDHVVVAVRCICENKHLPFEEIPPLKLILYNTTLYPHDIRCVSYTICHYPIVVLNMELC
HIGDKGVSRLAQCCEKKAIHLQELKIGWNGLTSAGVIHLVKIMRSSPSLRVLNVSGNGMG
DFGVELLCKELPNSNSLTELHIWECGLSVKGAICIKTLLMENKKLEILNIGDNQIGNQGV
SAVCEVLHNNTNLTQLRMDECGISVEGAICIKTLLMENKTITLLDIRNNKIQDEGVVVIS
QGLRWNHTLTTLGILGCGLSVEGSRVVLQAAVDNTTCQFVSVDIDHRSDDQVKQLLTILE
ERKRQVERNNKSEDDHSTRNQEDVTRTTDDHHGNTSTKLQDNI
>evm.model.Scaffold_11__1_contigs__length_37424663.1462
MTSREEKNRIIVEQLTNSGPGTLEKFCRILRNTGRLAFVAEVLDESLHSSGSESTTPTSG
PQTTITEQTEQTTPLGDATNMLQVRYIRDFTSDEGKGPVKFIELALVKNEKVTRVDKNLE
EFTKLTLRGQVDELLQKKERLGDLKDIFYYQNKPCPRLILIMGGPGIGKTTLANEICVRW
ARDGFLSDRFNLVILIPLRTVQQQSLEEAMMEHIGKHAYHQLKEQLGRKCLLILEGFDEM
AAERQQHDPILLAMIREETMVEVTILITSRPHVCQGLNANRTIEVVGFSEEKIKEYVKNV
FPNDSQAVDLFLHQLETFPHISALCYVPLSLKMILEIFQYKEKSLPSTLTELYHLFIVMT
LQREQEKKIEKQPVSSAAANDAEKILHQILPDVPEEALHTIMLLSKLAYRAFFEWYSVRE
EKKGLLGSVKVQYKDPRIIFTVDDLIQSGISLPKNYDGFGLIKCTNIKYLTRQSNTYNFS
HLSVQEFLCSLYIVITMSQKEQYQLMKEHFHHLPNIMMLLCGLTQLKSQEDLQFILSQLS
SGSDEFGDGNYHVVGAVKCITESACVSPPGILPIKLILSDVTLYPYDILCVSYTICHYPI
VVLNMRGCDIGDKGVSRLAQWCVKTIKLQELNLVGNDLTSAGVIHLVKIMRSSPSLRVLD
VSRNKIGDIGVELLLPNSNNLTEFSIRSCGLSVKGVICIKTLLMENKKLQVLNIGGNRIG
NEGVAAVCEPLYNYNTTLTELMMYYCGISVEGAICIKTLLMENKTITFLDIGANEIQDEG
AVVISQGLRWNHTLTTLLLENCYLSVEGNCVVLQAAVDNTICYDVLVNNHKSDDQVKQLL
TILEERKRQVDNVRPQKECIIS
>evm.model.Scaffold_11__1_contigs__length_37424663.1467
MIGKNSAQRVQLQTTSREEKNRIIVEQLTNSGPRMLEKFCRILRNTGRLAFVAEVLDESL
YSSGSEPTSGPQTTTTKQTEQTTPLGDATNMLQVRYIRDFTSDEGKGPVKFIELALVKNE
KVTRVDKNLEEFTKLTLRGQVDELLQKKERLGDLRDIFYYQNKPCPQLILIMGGPGIGKT
TLANEICVRWARDGFLSDRFNLVILIPLRTVQQQSLEEAMMEHIGKHTYHQLKEQLGRKC
LLILEGFDEMAAERRQHDPILLAMIREETMVEVTILITSRPHACQGLNANRTIEVVGFSE
EKIKEYVKNVFPNDTQAVNLFIQKLETFPHISALCYVPLSLKMILEIFQYKEKSLPSTLT
ELYHLFIVMTLQREQKKKIEKQPVSSAAANDAEKILHQILPDVPEEALHTIMLLSKLAYR
AFFEWYSVREEKKGLLGSVKVQYKDPRIIFIEDDLIQSGISLPKNYDGFGLIKCTNIKYL
TRQSNTYNFSHLSVQEFLCSLYIVITMSQKEQYQLMKEHFHHLPNIMMLLCGLTQLKSQD
HLQFILSQLSSGSKLSANSYHVVGAVKCITESRCVSPPGILPIKLILTSATLYPYDILCV
LYTIYHYPIVVLNMRWCDIGDKGVSRLAQCCEKTIKLQELNLGGNGLTSAGVIHLVKIMR
SSPSLRVLDVSGNEIGDIGVELLLPNINNLTKLSIWNCGLSGKGVICIKTLLMENKKLQF
LNINGNQIGNEGVSAVCEPLYNYNTTLTELRMDYCGISVEGVICFKTLLMENKTITFLDI
NNNKIQDEGAVVISEGLRCNHTLTTLWIFGCDLSVEGSRVVLQAAVDNTVCKSVGRDKWT
TSNHRKMYHKLKNTQNKIMRILSP
>evm.model.Scaffold_11__1_contigs__length_37424663.1475
MEDSLQKQEQVLNDNRDFLIKYLDPDDISDQLIQEGMLGKIAAQRVQLHATSRMEKNRTI
VDQLTIGGPGTLQNFCDILRSNKRLAFIAEKIETALHSSGSEPTSGPQTTITKQTEQTTP
LGDATNMLQVRYIRDFTSDEGEGPVKFIELALVKNERVTRVDKNLEEFTKFTLRGQVDEL
LQKKERLGDLRDIFYYQNKPCPRLILIMGGPGIGKTTLANEICVRWARDGFLRDYFDTLI
LIPLRTVQQQSLEEAMMENIGKHAYHQLKEQLGRKCLLILEGFDEMAAERRQHDPILLAM
IKKETMVEVTILITSRPHACQGLNANRAIEVVGFSEEKIKEYVKNVFPNDTQAVNLFIQK
RETFPHISALCYVPLSLKMILEIFQYKEKSLPSTLTELYHLFIVMTLQREQEKKIEKQPV
SSAAANDAEKILHQILPDVPEEALHTIMLLSKLAYRAFFEWYSVREKGFHRKVLDPRIIF
TEDDLIQSERTVPVNEGTFSSSTKYHDVTVWTNTIEITRRSPVYFVPVIIRECQIGDKGV
SRLAQCCEKTIKLQELYLVGNDLTSAGIEHLVKIMRSSPSLRVLDVGGNEIGDIGVELLL
PNSNNLTDLYMCSCGLSVKGVICIKTLLMENKKLQVLNIGWNQIGNEGVSAVCEPLYNYN
TTLTELKMYNCGISVEGAICIKTLLMENKTITFLDIDGNKIQDEGAVVISEGLRCNHTLT
TLRIEFCGLSVEGSRVVLQAAVDNTICHERGRDKWTTSNHRKMYHKLKNTQNKIMRILSP
>evm.model.Scaffold_12__1_contigs__length_30952787.225
MDISQTEQESDGNGDNQPTITLDIIQRCSPVICQHMDPVSLAPYIQQDFLLTAHEMHQFA
SPNQSPGYKAIYLIQQLQTKHPSSAHKFYNCLLKAKEHSGHTHIAEVLREAALNNDPHSI
QQLVTECTGISPFQMPATSTHEPVEQHTQPVSPVQIPPPKKPFLEKDYAHYTGISTYHVA
VTSKLHSVEEYRKYLVILYQKIFPAAEKRPYFLPNHFVNLALVTEDECRFGKDTFTDYSI
RGSIDDILRMKQSIHYREIFKSEVDKEIDFVVMEGRPGVGKTTLAQKLCREWAEGTNEML
KKYKLVVMVQLRDFSTKDVPTLDDIFYHEDPELKSDVVSQIAKTNGENVLLILEGWDELP
LHLREFVKVKRTGASIFIKLVERISLTQATILVTSRHVATKDFHGRLQNRVSRFVEVLGL
TSSDIRDYVRQYLQDEAKSSDLIGQLQDRPHIESMCYIPLNCRIVCELFATQKGELPSTI
TEIYSQLIKSFLQRYFDVDAFISYDDIPKMARPTFYAVCKLAYEGIVNHKLVFSQHEIQD
IVGTEFSETFDGFGLFQAVSSFHVYGSTKSFHFNHLTFQEYLAAYHISDIMGQNEQLKLV
TEHANSEHLNNVWKFYAGVSKLDNFPIAQVLCSFDMNDPLDKAKLVCHCAYESQNAEVCN
LIADRVDSATPQFFSVSAYDCLALSFVIGNSTDREWSVELRSCGMESSHLRMLAKHIKGL
QQESLALCRLDLSGNQVGSKGIKYFTECVHAISFIRSLSIRQAFIDTEGIEALSKLVESC
PNILSINLDNNKLTNGSSRKLIEVLQSTDTTEFLSISSNNLGIEDASIIGSFLEKTECLK
ELKLNDNHLESSCIPNLYLGLCDNKSLQCLYLEENDINESGFLILLKTLATSNIKSLYLR
KNHIYLQNKNIPRLKEDLLKIHSLHKLDLSFCKMGESVCCLIESLGDNRSLKILNFQDNE
LTDNNIVLICKSLVSSTVQRMIDIRPNTITDFSCVTKLTDTRNADNWICFTISSHRLIER
NILQLKEAVSKNPNLGKVKVIYLKQSISTVPYPENILEDLSLNYCFVRITKLKMLNLEKI
KQSGLDFVSCKIQELPDTLKTSNIDFKDVVVLIECKL
>evm.model.Scaffold_12__1_contigs__length_30952787.278
MEDDDPLYMTGIDGINQLAEPSSIMVNELNIETACRVEDDAWPDHPKIFIPPLLRYYEGQ
HYIQQGTSLTKSIQKGSVSSETTDQPVPKYHLQEEFYETRQLDEILNPLDKSSEPQFILI
EGPPGIGKSALLQEISYRWSKKLVLTNFKFVLLIHLRDPIVQQTSKTHSLHNFLQVLCKF
KGDGRQPDIAFSSHFLAHKGKDIVFLFDGFDEFPSDLREDSLIVDILTRQVLPKCGLIVS
SCPFASEILYEEATLTVNIVGFTEVERKQFVQQALSKQPHKVKELTQYLDDHLSISCLCS
VPFNMAVLVYLCKQGVPFPSNATQLYERFLCLTITHHLSNLGNSHVSDTISDLADLPESC
KMIVMQLSKLALVALSNKKLIFTLDEIKSSCPDITVAINGFGLLQTVQYLGLAEETVTFN
FIHFSIQEFLAAYYVTHLPPDEELTVLQDKFENHLYNNMFSFYITLTKGQRQSFKQFLSK
GDYTFAISDKFLKNMFICLWLFRCFYEVGDEAICNLIQNAKIFQDKLLDFVSPYLTMYDV
ECITFFLMHSSHKKWEMLSLYESHIQDHGLWMLHRGLVTNKITIRGLRFYFNGLTQLSSS
SISDLVIHCEVEWLVINGNFTIGEDYNLYKMLSHPSSRLVRLYMSDIKLSSEAAIALFTV
IEKQNILQVLSISHNDITDDTCVVIASALRKNKSLIRLAIHGNTISVEASKQIIQALNVN
NMLEEFYIPQYYSKDVKKEIKSLQEDVNESRQSRGCPIKLNISFYQ
>evm.model.Scaffold_12__1_contigs__length_30952787.1035
MSSGESSAKRPSSSTVDQCDKCRRVECLESRDKTEDDKEGDRISTSKVFQQFYAKLVKTL
PMDDAIFIAELFSANLLPGNVKNQVKSMTTQADKATHFLDHVIQPSVATGRHFCDLIQVM
EDSEYGDVKELAKLIRSKLSNKGVVNGPSAHESTVNFSPGVVSRLKARYLTCVSTDWPHY
YVQLALVKGEKVTRAGKNLEEITRLTLQGKIDEILLKKEQLGELRDIFHYQNKPCPRLIL
IMGGPGIGKTTLAKEICVKWARDEFLAKDFDIVILIPLRSVQQRSIEEMVMEHIGKKAYK
QVKKSAGNRCLLILEGWDEMAAIRRDNDPFLVRLVKNNTLLEKATIMITSRPHACEKLNA
GRKVEVVGFGKKEIHEFVKKSFPKDIKCVEEFSQQLKEYPHLESLSYVPMNLMMIIDIFE
CSERKLPSTITQLYRRFIVKTLQRQAMKEKENQVYLDVAAAKRAEKLYQLFSGVPKEMVE
TLLLLCSLAYNGLFYTYLDGELLYSDAKVIFTTEDLKECGIEVTAEWDGYGLLKATHTHQ
LPTDTVTYNFAHLTIQEFLCAVYISTLSQEEQQHLLRKEFDFLGDMWMFWCGLTGLASSE
MFQIVWSNLSSEDYNGMTMTPIKCLYESQCNSTGQLLEELDISGNNLNIDGLVHIMKIVK
TSSVSLKQLWFNHNPIGDDGISLILHEIQCSKFLTKLDLENCDLSTKGAICISEVLGKCS
LQVLHMPYNNIGDDGITAIAGALNSTQISELDVSTCGITFTGAESLSTALLNNSIEKLGI
EDNPITEEGARLIYESTTHTCGGYGVCQEVRIDYEYYEVKIDLGSDDSNSSFDGFFSEPD
F
>evm.model.Scaffold_12__1_contigs__length_30952787.1128
MELGALPGNIEVQSSSNQMQQTTSGELVESTSKVFQYFYAKLVKILPMDDAVFIAELFSA
NLLSCDAKYLVDSKPTRASKAKYFLDHMIEPSVTTGVGRSFGDLIKVMENSEYDGVKELA
KQIRCKLRKQAVNSETGVHSATNKRPTVKYSPTDVSRLQARVYRSFKQVFRRPFMGPPGA
PFGLGPGAKCPSCPPPPPPVGGPVEKEDVTRYDKRLNEITKLTVRGEVDMILKKKEPLGE
LRDIFHYRNKPCPRLILIMGGPGIGKTTLANEICLKWARDGFLAEDFDIVILIPLRSVQQ
KSVDEVMEKYIGEVTYDQLKKSAGSRCLVILEGWDEMAAEHRESDPFLVDVVKEHTLLEE
ATIVITSRPHACEKLDAGRRVEVVGFGKEEIREFVEKSFPNDAKCVEEFSQQLNEYPHLE
SLSYVPMNLVMIVDIFESSEKKLPSTITQLYRLFIVMTLQRQVRKENERKLVCSAVTVAN
SVDVKKLYEMLEGIPKETVKILLLLCRLAYRSIFDWYSDREGEDIYGDQRKWKDPKVIFT
VTDLKKCGIEVTAEWDGYGLLRATHTHQLPTDTITYNFSHLTIQEFLCAVYISTLSQEEQ
QHLLSERFSDYPNVFVFLCGLSGLVSTEMFQFVFSKLSKYEYAMTSVQCLYESQKTPPCK
PAAPIRLEIEETLLPYDCLCISYVMSCYPVSELIMEVKLIGDKGAEFLVKHYPNTNTTDQ
LLEVLDLHQNNLTINGLVHIMEIVKTSNTSLRHLNITGNPIGDDGMSLISSELQYNNILT
ELWVQDCGLSAKGAIYFSEVFMRKSSLQVLCMSNNNIGDDGITAIAGALSNSQISELYVV
GCGITLTGARSLVNNSANVRKLKMLHNSTNEIIKFVERSFPNENKQCNKKFSQQLIKYPH
LECLLYVPMNLVMIVEMFAYSEKKLPSTITQLYQMFIVMTLQRQIRKENERKLVCSTIAA
ANSDEVKLCEMLEGIPKETVRTLLLLCRLAYHSIFDWYSDREGEDIYGDQGKWKDPKVIF
TVTDLKKCGIEVTAEWNGYGLLKSYTHSPVTHRHYHIQFFPFNHPGVFVCCLYFNIITRR
AATSTE
>evm.model.Scaffold_12__1_contigs__length_30952787.1514
MFRCTEEYECIMSNQPQQQTVSSEDHTTSEHDEHQTHSSQQLVNQYPSMTTGHPQLPTFG
SQVYPTPFQQLQYQQAYHMIYPQQGMLPYAPSYPVSSPLLVQQQQQQQQLQAPLQLQAPQ
QLQASQQLQAPQQQQQQFNQGMINPMMFPQQLWPIPHPLPLAGYPVYPPQLQHSQGDMMG
TSVRSNVHLRHNNMIPPVISTLPTTSPHHQYSQHLPYNPYYHMIPEQSLYPPQIRPISSP
TDPQQQNNQDDSGGSVVRPVTVNTEQNVISNSVPPPSSSYHSSTPPRSLVVDSLVTVTST
ICSSHHRSPCVSFSLVGSSSSSQDTMGTLVMDNNSVTHVSSLPSTSGLSQVSNVTVTRVD
SPKLHYQTTENVIYTRSSQTCSLLQIFKKYYSDLVTSLPMNDTVFLAKLYSNDLLPGGMN
EIIKSIPTASQRTTELLDNVIKPTINSNDGTRLGVLLEVMKDSEDDNLRRLASTILSALR
EGLINAKTATGLEEGNDELSEAKLVGNILEKNQMSSGNTTATKGQQLVVDILQCNLSDTY
KETRYKPVGAEWPPNQPKVIVSVALVHYKGKRTKQELLQIASRHKEGAPSIDKLVSNYHG
SSAKRPRLDHSRITKDITDIFAPDPNTNELPTRILIEGAPGIGKTVLAKEIAYCWANNTL
LNNTNILFLLILRDPALQKVENTRQLIQYVSMSSLNNEEVEKCISQLNSIKLGFVLDGFD
EYPSSLQRRSYIVSIINGEVFPNSIVVITSRPTATISLHDRVDRRIDILGFAKEEREEYI
LQSLDKEKKEELDKYLKQKPTINTLCFIPLHLAVLLYLFQQGSLPETLTEMNESFIIHTI
YRHLKRHELTPFGVVDKLDKVPKPILDIVYKLAKLAFKGLQQNKLIFTLDEIKEACPNIS
NMLGAINGFGLLQAVQHYPQKGAGETTSFNFLHYTMQEYLAAKHVTILPDKEQVSLMENT
FWDSQFNFMWMMYVGIEGVKAENFVTFISQGKVYKNKNELRVVANDKRKRLHVFQCFMEA
KSIADTPEVITSMFKDGKEDKTTQELNMSYNNITSEGAKCIAEAIKVNTTLQKLDINNNK
LSDDGATAISECLKYNNSLQELNMADTTKYFLFKICSGQHCILHQEEVMMLIKEDQSQVC
YKIINLITKIADTTKDRHFWNDGGM
>evm.model.Scaffold_12__1_contigs__length_30952787.1550
MHYRSGRTQQELIAIAERHKEGSSAVDKLVSEPPAKKLCLDHSRITKGIADIFSEDPIDA
ASTSETSSKLPKHILIEGAPGIGKTVLAKEIAYRWAIGKILGNIAILFLIYLRNPQLREV
KSIASPLQLYSSANTASVISDYLQACNGENVAFVIDGFDEYPTLLRKNSFIVDLITGIIL
SKAIVVVTSRPNATIFLHDQVDRRIDILGFAKEDREKYIIQSLKQTPEKEAELYKYLKRQ
PTINGFCYIPLHLAVLLYLFKQGSLPETLTEMNESFIVHTIYRHLKQKQDSPPCDDPQDQ
DKSYDPDHTEEAVDGTDSDITGDHKFIVFESQLMMLLKRWSGNGRVEDIHLGDITGIVSD
HQGEKDYELRKRRRDGYLAAVSRKELDYNALDKYRICSRHFKSGKPASLYDTTHPGWLPT
LHMGSNNVKPADTERNPQLRTVKSTINLLQLYSSTNTASVISDYLQACNGENVAFVIDGF
DEYPASLQKESFIVELITGNILPKAMMVVTSRPSATMFLHDHIDRRIDILGFAKAEREEY
IAQSLRKSPEKEEELYKYLKRQPTINGFCYIPLHLAVLLYLFKQGSLPETLTEMNESFIV
HTIYRHLKQKKDSLPCNLCVVDNISSIPKPVLDVVVMLSQLAFKGLKEDQKLVFTLEEIR
EVCPDINHIPGAINMFGLLQAVEHYPKKGAGMTTSFNFLHFTMQEYLAAYYVSTLTGEKQ
LSLMKTTFWNDQYNFMWMMYVGISGVQSETFVRFITKPVGYKRKDGLRILDSIKKDKRKC
LHVFQCYMEAKSNAEVPDIISSMFKDGEVSIASITLLPNHISSLTSFLSHSSIQLKALEL
VNCHLGDIGMSILEQFIIDGVETTSSLEYVDLSGNECSPWSLYCVIIRQCSLDSLTLCGD
YGMEDHIGNIQSSLQTNPGLHMLTLCNIRKFSQKSIKAILVNNQTLKKLNLPRDEVDCKK
IKDFTNVLFHTKYPQSDTAVNNTVDINVLWDGPSDSTSVSSDTPQHGKVNAMLMLAAFGL
YNTEMLQSIDVSNSTVSSIEITAISDCINHSISLTVLNISNSEVNDEGAIQIAEAIEFNS
VLQHLDISNNYITCKGLMCILEASTNNSLEILNMTYNNLQRPGFMRIEQYIKELHCKCLL
KIYTSWNDILMNDTQCCFKTMTCSFYKVIDGLDYKDSFYIMSDFEQDVWPIEKILNIDYR
VEHICDCIKENSTLKEINLEYKIHDTTKVKLFVEAIKLNQTIEKLDISDNNLHDIYAAMG
DCLKSNNSLKELSMRNNQSNRFKKLVEGIKVNKSLVKLDISNNSISDVGAVAMGDCLKNN
NFLKELYMSSNNININSEGGKKLAEGLKVNTSLEKLDISSNSISDDGAVAMGDCLRNNNC
LKELGMSDNNIHSEGGKKLAEGLKVNTSLEKLDISSNSISDYGAVAMGDCLNNNNSLKEL
NMSDNNIHSEGGKKLAEGLKVNTSLEKLDISSNRISGDGAVAMGDWLKNNSSLKELNMRY
NNINSEGGKKLAKVLKVNTSLEKLDISLNGLSSDSELIANLRDMNTVQVKT
>evm.model.Scaffold_12__1_contigs__length_30952787.1555
MNEGSSATFSSHEMDNSWRTTERRQGIARLLAETLRSNSPFGPNADPIQLENFAFTCSSN
SEEYYRNIQNLLSNVTNQSQHGTNQGYHSNSVHQTCSVQRPVYQLQLGTPSHPIMSYPPH
QGWTTLQAQPRQFQQTQERGPFAPVGGSGLDAKWPYFGGTISHPVATVNTFPNINIMTAV
TTTAPVMPPLFPIHSALSQSMAISSSLMTVSYSSDQQSSPCVSSISCPSIIQEEYYRSIQ
NLLSMETNQSQHGTNQGHHSNSVHQTCSVQQPVYPLQLGAPSHPIMSYPPHQGWTTLQAQ
PKQFQQTQERGPFAPVGGSGLDAKWPYFGGTISHPVATVNTFPNINIMTAVTTTAPVMPP
LFPIHSALSQSMAISSSLMTVSYSSDQQSSPYVSSISCPSIIQNAPELNTRRMPSAESAP
SSNRSIIHPPPTILPQLSRVSIIARSSKNGGQSADSVSSSCASRLETTRSISEIFLDYYP
KLVELLPMDDKLFIAKLHGKKLFPGNLKAHIESLPTSAEKANKFLDAVIQPSVNNNDMTD
LSLLLSVMKDSGYNRVKGLAEEIMSTLEQESPNNLTGFITQSTTFNRSYRKPTTVYDLKR
SLSARYEKTRYKPVGAEWPPNQPKSIVSVALMHYKSGRTQQELFEIAERNKEGSCGLDKF
VSSHCEPPPTKKAFFGHSRVTKDIADIFIPDPTSEASTDQSYSSNDHPKSILIEGAPGIG
KTVLAKEIAYRWAIGEILIEIDLLFLIYLRDPRLRKVETCIQLLQLYVPVTVACIVSEFL
KEGFGENVAFIIDGFDEYPSSLRQSSFIVDLIAGNLLTEAIVVVTSRPSATMFLHDRVDR
RIDILGFAKEEREKYITQSLRDSPERITELHNYLRRQPTINGFCYIPLHLAVLLYLFKYQ
SHLPETLTDMNESFIVHTIYRFLKQTQELTPCGVVHKLSDVPKPVIDTVIKLSQLAYKGL
QENQLVFTFDEIKEVCPNISDVPGAINMFGLLQAVEHYPQEGAGTTTSFNFLHYTMQEYL
AAYYVSTLTGEEQSSLMNKTFWDDHFNFMWMMYVGINGINSDQFVQFITRGKVYKRKDGV
RISDSIQRDKRKRLHVFQCYMEAKSKTDLPDMISSMFKDGKVSIVTVTLLPNHISSLTSF
LSHSSIQLKVLELKNCHLGDIGMSILEQYIIDSVETTSSLEYVDFSGNDCSPWGVYCVII
RQCSLDSLTLCGDYGMEDHVVTMGECLKINNSLKELNMSHSNIHSKGGIKLAEAIKVNKS
LEKLDISLNDISDDGAVAIGDCLKNNNSLKELNMSHSNIHSKGGIKLAEAIKVNKSLEKL
DISLNDISDDGAVAIGDCLKINNSLKELNMSHSNIHSKGGIKLAEAIKVNKSLEKLDISH
NGISDDGAVAIGDCLKINNSLKELNMSHSNIHSKGGIKLAEAIKVNKSLEKLDISLNDIS
DDGAVAIGDCLKNNNSLKELNMWGNNIHSKGGIKLAEAIKVNKSLEKLYISHNGISDDGA
VAIGDCLKNNNSLKELNMSHSNIHSKGGIKLAEAIKVNKSLEKLYISGNDISDDGAVAIG
DCLKNYNSLKELNMRSNKIYIRGGMKLAEAIKVNKSLEKLDIAHNGISDDGAVAIGDCLK
NNNSLKELNMWGNNIHSKGGIKLAEAIKVNKSLEKLYISHNGISDDGAVAIGDCLKINNS
LKELNMEYNKIHSRGGMKLAEAIKVNKSLEKLDILGNDISDDGAVAIGDCLKINNSLKEL
NMEYNTIHSRGGIKLAEAIKVNRSLEKLDISRNEISDDGAVAIGDCLKINNSLKELYMSH
SNIHSKGGIKLAEAIKVNKSLEKLDISRNEISDDGAVAIGDCLKINNSLKELNMEYNKIH
SRGGMKLAEAIKVNKSLEKLDISRNQFSGELLANLRGMNTVEVQINIQRIT
>evm.model.Scaffold_13__1_contigs__length_30875229.30
MAHQSVTNGLEQFKTSDKATSTPLLKDLQNHITPHYAARWRAIGTQLGLPKGRLDIIEHD
NYHKAEPCCDGVLEEWLEVDPSASWKKLFEVIESPAVSSDQAPDKVTSKPHMDKSTVTDQ
GANVVSVLSERVSQITIQIRFAVEEDAWPPKQPKQFTPLLLVHHQGEHNIKQSTALAKLQ
SGGIDHLTSTDSVPKCHQLDSHESLTEVLDASKMTKQLVDILAPLEDSNNPQFVLVEGLP
GIGKSMLLQEISYKWSTKQLLQKFKLLLLVQLRNPAVQQVSLINDLLGLFCKRDEKAVEI
SSASSQYFLRNGGRDLVLLFDGFDEFPEHLQKDSVVADIIKRQVLPHCGLVVSSRPHASV
KLREVATVRVDILGFAEEERKLYIEQSLKGHPQKVKELTDYLDSHLTINGLCYVPFIMVA
LLYLYDQGIPLPHSSVELYHRFICLTICRHLAKSGQPLENDVTNLADLPEPCNTIVKQLA
KLSLKALNDNKLIFTLEEVKATCPDITAIPGAINGFGLLQAVQHFGVTAKTMTFNFSHFS
IQEFLAAYHVAQLPTREELIVLREKFWNDIHANMFSMYTTLTKGQRPAFKQFLRQPSILQ
SFKRFFSGSRDEAAIVVSQKFLDEQIKCLRLFRCFKEAGDEEICRSITNSKCFYDKVIDL
SWTSLSPYDIECVTLFLTCSPHKEWKKLNLSFCHIQDIGLRIIYRDLMSHNVTIKILDLR
SNGFTRSSSSSISDLIIHCRVEELDISHNDTIGEDPALYNMLTHPSSRLVTLDMISTSLS
SPSAITLFTAISKGNKLKKLYINNNLITDEVCDVIATTMKNNTSLVWLRMWYNKISGEAA
QRLLQALYNNNTLEVLQLPYRYTEDVKKRIRSLQEVINKNRLSRGCQTYLIIFC
>evm.model.Scaffold_13__1_contigs__length_30875229.36
MAHQSVTNGLEQFKTSDKATSTPLLKDLQSHITPHYAAHWRVIGTQLGLPKGRLDIIEQD
NVYRSVPCCNDMWSKWLKMDPSASWKKLFKAIESPAVSSDQAPDKVTSKPNMDKSTQGVS
VLSERVSQITIQTRFAVEEDAWPPKQPKQFTPLLLVHHQGEHNIKLSTALAKLQSGGIDH
LTSTDSVPKCHQLDSSHESLREVLDVSKMTKQLVDILAPLDDSNDPQLILVEGLPGIGKS
ILLQEISYKWSTKQLLQKFKLLLLVQLRNPAVQQAKLINDLLSLFCRGDGKAVEISTACS
QYFFSNGGRDLALLFDGFDEFPDNLQKDSLVADILKRQVLPHCGLVVSSRPHASVKLREV
ATVRVDILGFAEEERKLYIEQSLKGHPQKIKELTDYLDSHLTINGLCYVPFIMVALLYLY
DQGIPLPNSSVELYHRFICLTICRHLAKSGHPLENDATDLADLPEPCNTIVKQLAKLSLK
ALNDNKLIFTLEEVKATCPDITAIPGAINGFGLLQAVQHFGVTAKTMTFNFSHFSIQEFL
AAYHVAQLPTREELIVLREKFWNDIHANMFSIYTTLTKGQRPAFKQFLRQEQPSILQSFK
RFFSGSRDEAAIVVSHKFLEEQIKCLRLFRCFKEAGEEEICRSITNSKCFYNKVINLSST
SLSPYDIECVTLFLTCSPHKEWKELNLSFCHIQDIGLRIIYRDLMSHNVTIKILDLGSNG
FTRSSSSFISGLIIYCRVEELYISGNDTIGEDPALYNMLTHPSSRLVKLNMWGTSLSSRS
AITLFTAISKDNKLEELNINNNLITDEACDVIATTMKNNTSLVWLGMRSNKISGEAAQHL
LQALYNNNTLEVLQLPSDGYTEDVKKRIRSLQEVINKNRESRGCQTKLDIYW
>evm.model.Scaffold_13__1_contigs__length_30875229.44
MAHQSVTNGLEQFKTSDKATSTPLLKDLQSHITPHYAAHWRVIGTQLGLPKGRLDIIEQD
NVYRSVPCCNDMWSKWLKMDPSASWKKLFKAIESPAVSSDQAPDKVTSKPNMDKSTQGVS
VLSERVSQITIQTRFAVEEDAWPPKQPKQFTPLLLVHHQGEHNIKLSTALAKLQSGGIDH
LTSTDSVPKCHQLDSSHESLREVLDVSKMTKQLVDILAPLDDSNDPQLILVEGLPGIGKS
ILLQEISYKWSTKQLLQKFKLLLLVQLRNPAVQQAKLINDLLSLFCRGDGKAVEISTACS
QYFFSNGGRDLALLFDGFDEFPDNLQKDSLVADILKRQVLPHCGLVVSSRPHASVKLREV
ATVRVDILGFAEEERKLYIEQSLKGHPQKIKELTDYLDSHLTINGLCYVPFIMVALLYLY
DQGIPLPNSSVELYHRFICLTICRHLAKSGHPLENDATDLADLPEPCNTIVKQLAKLSLK
ALNDNKLIFTLEEVKATCPDITAIPGAINGFGLLQAVQHFGVTAKTMTFNFSHFSIQEFL
AAYHVAQLPTREELIVLREKFWNDIHANMFSIYTTLTKGQRPAFKQFLRQEQPSILQSFK
RFFSGSRDEAAIVVSHKFLEEQIKCLRLFRCFKEAGDEEICRSITNSKCFHNKVINLSST
SLSPYDIECVTLFLTCSPHKEWKKLNLWDCHIQDIGLRIIYRDLMSHNVTIKILDLGYNG
FTRSSSSFISDLIIHCRVEELNIIGNHTIGEDPALYNMLTHPSSRLVTLDMHSTSLSSPS
AITLFTAISKGNKLKVLYIWDNLITDEACDVIATTMKNNTSLVRLGMSPNKISGEAAQRL
LQALYNNDTLEWLFLPFGYTEDDRKRIRSLHEVIIKNRESRGCQTKLIINW
>evm.model.Scaffold_13__1_contigs__length_30875229.102
MCTACVVSFAAFASVGVSILSDRVRQLNIQIRFAVDKDAWPPNQPQDFTPLLLVHCEHQD
TAAQQLAGSVSDRRQVYQVKSYPQESHQSLTEALDNSKTTKQLVDILAPLQESGNAQLIL
VEGMPGIGKSVLLQEIAYNWAKGKLLQNFKIVFLVQLRSPAVQQVSLVADLFQLVCKRET
DSTEIATACSKYLFNNKGKDVVFLFDGYDEFPDNLQQDSLVADILSRQVLPHCGLVVSSR
PHASVRLRQQATMRIDILGFAEQERKLYIEQSLKGQPHAVKELTEYLKGNLTINGLCFIP
FNMVILIYLYEQGIPLPSNSAQLYNYFICLTVCRHLAKSGHPLENTISDLANFPEPCNTI
VKQLSKLALKGINNNNLVFTLQEVRADCPSIEAIDGALNGYGLLQAVQHFTLTGKTMTFN
FVHFSIQEFLAAHHMIQLSPNEELQVLEANFWSNIHFNMFTMYISLTNGQRSAFKRFLSS
GDDTIPIGEIFLKNQLKCLRLFRSFHEANDVVMYSSIQQAKIFDNIITLHYRSLSPFDIE
CVTYFLTYSPHKEWKELNFWACHMQDHCFRVLHRNLMKCDITIVRLLLYNNDITRSFSSS
ISDLTIHCRVEELNISSNDAIGEDPALYDMLSDPSSRLVRLDIRDISLSSSSTIILCNAL
AKGDRLQQLNIEHNLITDKGCDAIATIMKSNRSLVVLKMYGNRMTAEAAQRLVQALQDNN
TLEELYLPSGCFLRHERITSLQEEVIKNRESRGCQTKLNIYYH
>evm.model.Scaffold_13__1_contigs__length_30875229.417
MADMENNLVVQEQVLTENRDFIVKHLDAEDIIDELIQERLMGRSAAQRVQLADKSRVDQN
RIICQQITTAGPDALNKFCIILRKNKRQAFIAERLEKCLHSATTQCTSGHPTVKSSPIDV
KRLQARYIKQPPTSKTDWPIHHVTQYVRLALVEKEDITVGDENLNEITKLTLKGDVDKIL
KKKVPLGDLKDIFNKPCPRLILIMGAPGIGKTTLANEICVKWARDGFLAEDFDLVLLIPL
RSARERSIEEVMIKYIGGEKTYELLKMSAGERCLIIFEGLDEVSAERRRSDDLLVSVIKD
CTLLEQATILITSRPHACKNVKAGRTIEIVGFGNTEIKQFAEKSFTDSQTVEQFLLQLDD
YPHINSLCYIPMNLVMIVDIFRMNKRKLPSTLTQLYQFFIVMIMWRQIEKESETKPSCLP
VAVTPANEEKLHKLLKGIPTEAVRTVFVLSQLAYRGFYNWQSDVEDDIGDVVKDPKIIFT
MEDLIKCGIKVTADWDGYGLLKVTHTHQLPTDTITYNFAHLTIQEFLCAVYISTLSDQEQ
QRILSEHFEDFPNVFIFLCGLTKLVSPVTSQFVLEKLKSGRRPGVLTALRCVYESGETDP
PQSATPFELNLSHITLQPYDCLCVSHTLSCYLVVKVDMSWCNIGDNGAEMLGKNYSGHVV
QEFDVWANDLTVTGVEHLTKIVMKSSASLRVLTVGVNPIRDDGISLIVKYLHGNTTLTKL
RVDECGVSAKGASCIGEFLKENCTLKVLSMSENPIGDAGILQLMDGLCLNTTLTVLGVQY
CEISAKGTTCNSCNTGGSGLPDMYTLTLGPHVYMSDKAQPHVLQITCFTSLKYWKLQHST
EVVHVVQLITHWCLVPECIYRSDLIHERGETFLVCWDF
>evm.model.Scaffold_13__1_contigs__length_30875229.486
MGAPGIGKTTLANEICMKWAKDEFMAEDFDVVLLIPLRLAQAKSVKEVMVEHIGGEEAYE
QINRSAGARCLIIFEGLDEIATERQRSDNFLIQVIKRCTLLEQAKVLITSRPHACEQIDA
GRRVEIVGFGKNEIKDFVEKSFTDVQSVREFLLQLKVYPHINSLCYIPMNLVMIVDIFQV
NKKLPSTVTELYQLFMVMTLQRQTMKEEDDAKVLYRMLNGIPKEAIRTVLDLSKLAYRGF
FDWYNSREDDINQWLKWKDPKIIFTTEDLSQCDIEVTADWDGFAHLTLQEFLCALYMTTL
SDEEQQGILSEHFADYPNVFIFLCGITQLESNTTSQFVYTMLQDDSTSSRAVFATKCAYE
GHQTCSPQPATLLKLDLHHNTLQPFDCLCVSHVLSYYPVLKLDMGQCHIGDNGAELLVKC
YPKKNSSGYLLQQLILYGNELTATGVKNVMEIVMKCSASLRVLDVGKNPIGDDGISQITE
WMQNNNNILTDLRVHGCGLSNKGANSVGILLKKCTLQTINTRVNPIGDDGILLILEGLQH
SKTLTSLHVSKCGLSVTGASYIGEFLKGNCILRVLDVQDNSIGDNGLSLIVKGIQQNTST
TLRELSVQKCELSVQGASCISELLQVNSIIQVLRMGLNEIGDDGITAIAGALGKSRIRVL
GVWKCGITAVGAKQLATGLLLNQSITVLSIWDNPIAVEGASVILESAVGNRVCEAVLIDD
EYKKDNIIKEMLTILETRRKIKQDNTSAQPDDEEDMR
>evm.model.Scaffold_13__1_contigs__length_30875229.595
MNMQDGLQAQKRVLTANCEFIVETLDTDDVIDELIQAKMMGQNAAQRVQLMEMSKIDKNR
IIVDQLSTGGPGTLEKFCKILKGKRQMFIAEQLEKCLTATKCDSSTETSTTDTISRLQAR
YLRGLPIAKTGWPKHHVVQYVRLVLVEKEDITLRDENLNDITKMTIQGEVDKILKQKEQL
NELGDIFHYQNKPCPRLIVIMGAPGIGKTTLANEICIKWARDGFLTECFDIVILIPLRSV
QKRFIEEVMMEHIGDETYEQVKKSAGSRCLVILEGLDEMTADRRENDPFLLRVTKDCTML
EKATILITSRPHACEKLDANRRIEIVGFGKEEIREFVKRSFPDDTKSIETFLQQFKDYPY
LQSLSYIPMNLVMIVDIFEYNKKILPSTITALYKLFITMILRRQVRKQNQKVRLCSTTNT
VEEKVYKLLPGIPRETVHTLALLSKLSYCGFFDWYCSGKWWILKEPKFVFTVDDLMDCGI
DLTDEWDGYGLLKATPIHQLPTETNAYSFAHLTIQEFLCAVYISTLSQKEQQSLLESHFG
DDPNVFIFLCGLTGLTSVDMYELVSSMLLEGSCVAITAVKCLYESQRTSLPQPSGPITLD
ISYNSLLPYDCLCVSYMLSCYPVSELNMQKCDIGEKGSELLVKHYLDKNTTGQSLKILRL
SGNNLTIRGLVHIMKVTMMNIASLTALDISWNSIGDDGMSLMSSDLQYNNALKALWITRC
ELSVKSAVCISEILWKCPLQVLSLSGNNIGDNGITAIAKVLGNSQICELYVKKCGITLTG
AKSLGTGLLISRTIKK
>evm.model.Scaffold_13__1_contigs__length_30875229.987
MKLCIATKADQESGTLQSQAKVGNTPSVVDWLSDFMRERYRNMRHKKLEEENDPWPPVKT
KSYITLALMYQQDIQTRAVTTETIFLRTKGDISAIPGFQKLIDLTQIFSSHSDSIPKVIL
IEGHPGIGKTTLVKEICTKWAEGKLLSSEKLVLLLLLRDPIVQKITNVQQLIEYYTQATG
KVMQLQSCLEDSHGADVTLIIDGFDELSTKLRRESLFVKLIEKKILPKLRIVVTSRPTAS
TCLHHIVDRRIEILGFDQASRKEYCKEALKGSSFKLEKLQKHFQQYPNIDAICYIPLIMS
IIVFLCICQPEELPSTAHKMYASFILHTICHYLKRIGKIAEDECINTMQHLSQPIQQALQ
ELEKIAFNGLVEDKIVFTIDELPDMCRDNPTFYGLLQCVRCYSSTEIGTPINSFNFLHLG
IQEYFAAKYVATLPENVIYKLLMESFFVNTFIREHGHNSKSVRFSNLWIMYCGITSGHCH
SLRQYLAYHYDDSDFDEYDYIRIYKYHTAAISSHNPDSFPNITGQMGSEPMNILSLQGSS
FVKDTSTTLTIISQCILEDPVKVLYLFQCFQEAEDDKLCGFLYKSFDSGEINLSKHSLLP
HQVVSLGFFLSRSPRQWKVLNMYRCYIGDHGINLLHRYLCGDKVCKQEITSVYLNSNNLT
GSSSHLIGGVITCLQPHTLTLGANNITRVKDFSTAIVSTNTVKELHMWSNSLTAEEASAL
SVMMSCLELLNIMDNQIGDDGALILAEGLAKTNTLRELNISNNEIGSTGAVAIVESLSSN
TSLKVLDISGNTINEAGASAIADALTKNKILWELSLFDNNTSIESAMIIMKSLHNNDCIT
TLRLTLKLMNENNVKEEIFNINNKRKKNNIQEVKVGLTDIIKLSTH
>evm.model.Scaffold_13__1_contigs__length_30875229.1659
MESLDSVQEQVVTENRDFIVKHLDAEDVIDALIQERIMGRGAAQRVQLECMSRGDKNRII
CEQLTTAGPGAVKRFCKILRNEKRQIFIAERLEISLHSATTQYTNAILTTSPIDIERLQA
RYLRKPPTSKTDWPVHHVTKYVRLALVDKEDVTIRDENLNEITRMTLQGEVDMILKKKEP
LGSLKDIFHYQNEPCPRVILIMGAPGIGKTTLANEICVKWARDRFLADDFDVVVLIPLRT
VQGKSVEEVTMKYIGGEQAYEQLKKSAGSVSRTVSQFLLQKLKSDSGGKPRTVMALRCVY
ESGEPNSTLSATPFELNLRGIALQPYDCLSVYYVLSCYPVLKLNMGLCHVGDNGAEMLGR
NYCNENTGGHVLQELNLYANDLTVAGVGHVMKVVMKSSVSLKALNVGRNPIGDDGISLML
EELQHRNTLNELRVQGCRLSAKGASSVGKFLKNCTLEVLDMGGNPIGDDGLSLVIDCLQH
YKTLTKLYVYECGLSAKGARCIGELLKLNCNLKELWLGYNDIGDDGISAIAGALGESGIR
DLRVHKCGITVTGAKALATGLSANQNTVVLGAWDNLITVEGARLILQSAVNNNVCEEVLI
DFKYERDNDVQEMMNILETRQKCNRNCKRDNNSRSSDDTGDKASRIGNTTQATTRSQPVT
LLCL
>evm.model.Scaffold_14__1_contigs__length_29864473.399
MSNSKPLVEETLRIHQWVFEKDTADCKVILEHLRMNNLITKSQLEQIDGRRTKTERNRKL
IEILKQTVHDQSTLLKLCGILESRPYYLQLSESLKIFYVLYLCQRDISKLLNFEDFLEQL
QQKAELTPSLEDAIKARKSNIFLSKLPFFQLRCLSYLKENPEHNAALLQKIDGILRELQC
YSDQNPPTLSPALDLYKSNLCALYDNKKWIGTDDWGVTDSCLKLMELDFNLAAVKSDDDE
RAVASLRFTKCKTLFTPTQPVGVDQRGLSLTLISEEDTFSPETMGKNILLQGAPGSGKTT
FAAKICQKWSKGMLPQFKLTILLRLKDSKVATIKSLKELFSQHLGAEAEAAVRDIEHVQG
KGVLVILDGWDELSVDQQRNSLFADILSAQRLPEATVVVTARPFVSVVLKRHHDFAKIIE
VLTLTETQAERCVIQCFPGDNGQHFSRELSKHAQFKKAIFLPLILSALICIYKRGGQTIP
ISLTEVYSKLLLLIFNRYTDKPLQDLETLPDLLKPLSKLAYAGMLKEKMTYSEKEVMEVY
HQDKKPPSNFHWFGLLQKEYDPITGTPKSYQFLHGIIQEFLAAHYLANEVSEKQQEEELK
KVISKGSHEMLWVFYAGLTKFGKIDISKIVPKLTTKCRLLSMATRGFYNLMSMAILKNSG
TKEYTRRIFSAQEYGSQIYDQISKECLLVLMVCCVEAQNEVACSALFNSNLFLSSSCYAD
IPDTAVTDHLLSSLSYCIIHSGKRWIIQCNSLPNDGVKHMTMQLNESKESDGSIIVLQTK
VSPRQVDGVLLLLRSQLTSQLRSLDLSHSVECDAACLQKLIPVLRCLVLLDLSDCNISSD
AVPHLAELLHSNTTLEYVVLTENKLSSVDVVLLLDALKTNDVLIVLAIDYPLQKSVLVKD
VLQQINSNRKAKPLGFEFTEVLRFSVVWNKITSAAYTVAKCIV
>evm.model.Scaffold_14__1_contigs__length_29864473.400
MLKSIFCPPFIQLVILYVTWQETLQGSTSTGGGLKATRMMTELTQLEATLQIHVSAFENC
ADCTDILGHLQTMNIISEYQQEMIKGKQNRMDKNRGLILVVMETTRDHDRFKDLCYVLDE
NGQYKDFCDSLKTFYAILKCREEIIQLIEVDQILPLLEETDKQCLLAIDDTMSKKIFFVD
RILLTTLPYFQLNIFLPHLEYYPKRYAELLQKINSTIQDLEEHHHKDLSLPESLTSFKHN
LISSYKKLTCMGANDWHVNEANPQLDPINFHFNFVAINSDDDEFEAAQLRLAQHNILFKF
DIPEEEDNGLTVISEGNILLPDTKQSKIMIRGAPGSGKSTFVIKVCKLWAENRLPQYNLV
VRMRLNDPKIANAKSLSDLCSVYQEAEVTVIAGEMEKCAGRGILIILDGWDELDEVQQAN
SVFTDILSTRLPHATVMVTSRPSTSSVMLKEQYEFTHTFEMVRLTELQVQRHLCYCFGDN
SEQKFMEEVNCLLNSKELLFTPLILSCLIYLYVKEDHKLPSTLTETFRKLLLLIVNRHLE
NPLQDLENLPDDFCCLLQLAYESILRNKSEHSEKDVSRICYHSAEVPSKFHWYGLVQKDH
DPLTRAPKTYQFSSNIIQDFLSAYYLTKQFDPAQQKDEIKRISALSSSCEMLWLFYAGLT
GFKDVDTCAAIPKLPIGRRISSMTGRFMYNLVAMIFMKNNGLKEYARRSYSAQEYGSLVY
DQISKEHLLVLMACCAEAQNQEACRAFCNSNLFLTNSCYADIPDTAITGHFLSSLSYCII
CSGKRWIIHCNSLPSNAIRYMISQMTEPREGDGSIYVLHTMVMPQQIDGLVSLLQSHLAR
HLQSLDLSHSTTFDPTCIEKLIPTLQSTQLVLLDLTNCNIEQESAKHLAALLHTNMTLEY
LALMENQLSIVDVLLLTEALKDNHTLLVLAIDGALQQDRQLVDVLDEINVIRGENRAQPL
GYDITETVRISGSVQRVFGLFSYNVM
>evm.model.Scaffold_14__1_contigs__length_29864473.411
MEDYKESGAAQPQDSNPFDKYRRVFHHYFATLCDVIPTDQMLPRLVSSEVITMDEMDEIE
AKETSTAKARALLRGPVWRAINGGYPDTFIQLLCVLRSLRVRSYDVLSEEICDKLGISGK
VISELARKLSLQPQCVNLGDCMSKYHQQLQDKYKFLQLTSPDELLECRPSEYINLKLTLV
DKRTKRNREELVSGLLSSVFRKQSSQEATLTLAGVLDVNEEEKKLILIEGGPGMGKSTLA
IKMCKCWADGELLEEYDAVILLPLRDPEIQAAKSIKDFLLILDEELRDQVYKEIAKCYGD
NICFILEGYDELPDDLRRAPVFAKLMDKLPKCTLMYTSRPEACDKLRQLATRRIEIDGFK
EEQVYDYISSAFENEENGKEKASKLTSHVKKPWCDYSTTSRIVVITMETSICDQVLLTFI
WFY
>evm.model.Scaffold_14__1_contigs__length_29864473.427
MKRTGEESATTPSENDTDRDQYVQKFRNCFQQYYARLCDVLPIHEVLQSLVSSGVITVDE
MLEIEAKETSSLKARALLSGPVWRAINGGFPDTFVRLLCIMCSLRVRSCELSKEICAKLD
ISDDVISELTRKLSLQPQCVKLDDCMSNYRQQLQDKYKFLQLTSPDELLECRPSEYVNLK
LTLVDKRTKRNRETLVSGLLDTVMRHSKHPSQQATLTLAGVLDVKDEKKKLILIEGGPGM
GKSTLAIKMCKCWADGELLEEYDAVILLPLRDPEIQAATCIKDFLLILGEELKDQVYREI
IKCNGDKICFIFEGYDELSDDLRRTPIFAKLMDKLPNCTLMYTSRPEACDRIRQLATRRI
EIDGFKEEQVYDYISSAFENEENGKEKASKLTSHVKSNPSIRSILYVPINVAIVCHLFLL
SLSLPTTLTELYILLCKNLILRHISKLSDDKVDYIESLQDLPSPYREQFHKLCLVSYRGS
ESDKIIFSSRELSKYGIDVSKMSGLGLLHIAPSASVHGREKSCNFLHLTVQEFCAAFYIS
MLPPQEQCRYFKRYQFNNSRFRVIWKFYAGITTLNNKEIFHCMLPSKWVESKYKKRRIVE
LLHCLYEAQNDELIQVLGDHLDGNIDLSSCRLDQISCSALGYLLEQYRGVLKLVDVIGCH
IGDEGCRIILTALMSCNDNSSQLHLRMYGNDITDDCSSLIASLLSSKYPIIKLDISNNKL
SDHTNIFQSLNDNNIMTELSLRWSSLTLSDMKSLGEMLSINKTLTVLDISSNDIRPDGCQ
YLADCRNISLSKLIMSGGVSRADKIGEMIHYNKSISYVNLGWNSIGDNGVEKLVGQLRGN
TTLKHLDLWGNGISVIGAKHLKGLLTTHCSSLNNIELSCNPLGDNGVDIILQSLTITMEH
VGLYDTGMTSRCLSLPKALHNVKSISFTVPSVCDTISDSLANTVMLEHVELYDGSDAAYH
TLISGISRNSSINKLMFSGGDLHHQTVSSLVQVLKVNKTITTLTIWDVNISPSDYLLLTE
VLTISNTVRELMIIPSVEKRLDRSIVLQIVKQLQQNYTLKLLVLWLTVENYDQFIRDVEI
LTKQHNNNRQSHGVTTPLQVELW
>evm.model.Scaffold_14__1_contigs__length_29864473.479
MTEAKKLKHEQNSKYRKVFQDYYQKLSKALPTTELLSSLLSIEVITMDQKEEIQAKETSL
LRACALLDGPIWSGVNSGYPDTFIRLLCLMRLHNPTCEKLSEEICVNLNISDDVIKEVTS
LVSSKTLLQCKWLNLISCMSNYRQQLQEKYKSLQLTLPDELLECRPSEYVSLKLTLVDKR
TKRNREELVSGLLDNVMRRSKHPSQEATLTLAGILNVKDEEKKLILIEGGPGMGKSTLAI
KMCKCWADGELLEEYDAVILLPLRDSEIQAAKSIKDFLLILDEELRDQVYKEIAKHNGDK
ICFILEGYDELPDDLQRAPVFAKLMDKLPKCTIMYTSRPEACDRIRQLATRRIEIDGFKE
EQVYDYISSAFENEENGKEKASKLTSHVKSTPSIRSILYVPINVAIICHLFLLSLSLPTT
LTELYILLCKNLILRHISKLGDNKVGYIDSLQDLPTPYSEQFYQLCLLSYRGSENDKIVF
SSRELKNYGIDVSKMSGLGLLHIAPSTSVHGREKSCNFLHLTVQEFCAAFYISMLPPQEQ
CQCFKKYQFNNRFRMIWKFYAGITALNNKEIFHCMLPSKWVKSEYKQRRIVELLHCLYEA
QNDELIQLLGDHLDGNIDLSLCRLDQISCSALGYLLEQYRGVLKLVDVSWCHIGDEGCRI
LLTALMSCNVNSSQLHLRMRGNDIIDDCSSLIASLLSSKYPIIKLDIGDNKSSDHINIFQ
SLNDNNIMTELSLQSSLSWSPSSSWSSSSLTLSDMKSLGEMLSINKTLTVLDISNNDIGS
NGCQYLADCRNISLSELIMTSCKLGVSGAEKIGEMIHYNKSISSVDLGINSVGDNGVEKL
VGQLRGNTTLKHLNLSNNGITVIGAKHLKGLLTTHCSSLNNIELSYNPLGDNGVDIILQS
LTITMEHVGLVNTEMTSCCLSLPKALHNVKSINFTVPSVCDTISDSLANTVMLEHVKLCD
GSDAAYHTLISGISRNSSINKLVFSGGDLHHQTVSSLVQVLKVNKTITTLTIYNVNISPS
DCVLLAEVLTINNTVRELRIEPSYEKRLDQSTVLQIVKQIQQNYTLELLVLWITGEARDD
DQFIRDVEMLTKQHNNNRQSHGVTTPLQVEL
>evm.model.Scaffold_14__1_contigs__length_29864473.529
MYDTLHAEFGGKEALNNEHYFVHDVKSLDLEDIFHYHLQSEAKVILVEGNAGIGKTFLAQ
ELCKRWSDESLLQCYCLVLMITLRDPNIQKSVDLKQLLYYQFQGVGEAAVDAISSSGGEG
TFIILDGYDELPLKLRRLSIFAEIIQGRCLPNSTVLVTCRRSVSHELHAVTSKKIVITGF
NPEQIDQFIAVNLEPPKAGELARQLDLYPNVYNLCQVPANLSIVVHLFKLQNRLPATVTQ
LYHQFILNFLFNYMQNTRHPPMQYLQSIEKLPYSIRSKYWSLCKLALLGIQNRQLVFSEG
ELSKSCPGEQIPHEYDGLNLLHITHHTVLAGKSRTFSFIHLTTQEFLAAHYLTTLPSPFV
KKAVKGNMTNPDYHVACRFYAGLTKLKSNSIRKAVFEAFQNLVKEVVEKKETTSKLKQSR
KTIINIFHCCYETQDDSLCKEASDFLSEFTLDLSDCICLPQDVMALAHFICKSSKQWKLC
LDNCYIRGTGLQILMRVLIEFKQRHVITSASFTSNRLQFNSAAPLVRLLSTQASLHTLNL
KHNQLGDQSVEKLSECLKTNKVLKHLNFSSNNISDNGAKSVGLMLQENSTLQSVILGKNN
IGSAGAEYISEGVKNVHSGLTLLDLESNKLGEEGAQHLALAIQVSQTLTTLNIANCSVGP
AGAYAISQAININPIMVELNLGSNKIVRSPLSKPIICSFFECESLQLLNLRCNRIGPEGT
LAIAEGLARNETLLELNMSSIDCIGNSAIQIASSLQANKALKVLNISDNKIGTDGSKELA
SSLFQNFTLECLKMDRTSSSAENFEVFTELVPFFPVLKVLHLCDSSIPSNLIVNMCKRIQ
NARHSALQELKVHQYDSKTKETISKIKDATNKLRKRLSNKTQQLVINHGL
>evm.model.Scaffold_14__1_contigs__length_29864473.1151
MDQSNRKGLEQFKTAEYATSTPLLKDLHNHITPHYAAHWRVIGTLLGLPSGTLDIIKYDY
DKARPCCDTMLEEWLEVDPSASWKKLLSVIQSPAVSSDQAAKKGAETVTMFSNRVAMMNV
HAHHTVDEDTWPPDQPKEYAPLLLIQHQEQRTKEQDSEMAKLIQTGDIDSVASGQLAQKR
RKLDHQEALQHVLNTSTVSKEVAEILTPLEKSDGQKFVLVEGAPGIGKSVLLKHIAFQWG
QKVLLTMFKIVLLVCLRDPNIWQLTSIPDLLKLFCKGDGSESATEITTACSDFLLSNGGK
DITFLLDGYDEFPEHLKRNSLIADILNRTTLPLCGIMVSSRPHASVSLRERASIKIDILG
FTEIEREQFIKQALKKQPHKFKELTQYLQHHMTINSLCFVPCNMVVLLFLHKSGLPLPKN
ATELCNHFICQTICRHLAKSGCPLNNTITDLINLPEPYNKVVKQLSRLSLEALNDNKLVF
TYKDIEAACPDIVATPEAINGFGLLQAVQHFGLTGKTMTFNFLHLTIQEYLAALYVITDL
QEDEELCLLHKKFWSDLHSNMFAIYVTLTKGQRSSFKKFLSGGDDKIAISSEFCHDQLKC
LHLYRCFKEAEDYKMCKSIEDAAIFNKKEIKLNGTILSATDLECVSLFLTSSSHIHWVSL
YLSRCYIQDHGLHIIHKYLNHSNITITNLMLSDNDLTRSSSSFISDIVLSCKVERLWIYS
NHTIGESGELYTMLTHPSSMLTKLDMYSASLSSVAARTLFTAVKDNNKLKILRIECGTIT
DDVADAIITALTINKSLEELYIYGNAISGETIVAILQALRGNNDTLKELRVSSYAPAIKE
KIKSMEQEINTKRISQGVENKLEVYFVKVILSSSSVN
>evm.model.Scaffold_15__1_contigs__length_28751069.6
MAGMKETFSVAVDAMMEELTSNLHTVVGDLLLNLYNCFTESERQQICSSSTPIEKVRELV
TTVKTKPVEICERFLTALTQCKHHDMAEKLRDKWTSVSTSGDFVPLSIATDLSECRECLK
ARYLNDKAHRETRWDKLKKQTDYIDVTIIRSKVLNNNFREEHAMGLRNGQVGKRKLEFIA
VSELLNIGYGKVMLIEGDPGAGKTTMTFHICKEWANGKLLEDDYVFWVPLRFYKSVTSID
DLFDKFSCPKMKEYTRQYNGKGLVFILDGWDELPETLQSNSFYHEIIFGDSPLVRSTIII
TSRPSCSSEIAERVHDSRCHFQILGFSPDMVTDYVQKFFAEEPQSAKSLLSFLQERENLR
RHFYIPSTVAIICFVYETSGNKIPETLSQLYMQFVLLYLRFHIPVALWKKRLRSLDDIPK
DVSSLFMKFCQLALDMLKKDQLVFGEDEIEQMDLTESDLSCLQLDNEEHFDGFGMLQIFH
SIDPLTDVKKCYSFVHRAVQELLAAIAVWKSDGIGDMIDMHFKPGSYLLNVFPFAFGLVS
THSKELSPLADKLVQTFEKSRRNRKLLSSILYCLFEAQDESLCQQFAQVFNEDKNVNLQL
ATLLEYRYAAYFLSVCHGNKLNIDLSHSTELVDLHAEVMGKYLCNTVTVISSVKSLVQLS
PEGMEHFAKLLSHQPNLSSVKLYSIGYHSPGCVKILCDSICQNNPQLVDLDLPYAELDQG
DLESLGHLLATPLEGLHLNECSPHESISLSSSRPFCEGLRNAKSLKYFCLGTWTLSSVES
DTFGDILSHNASLKEVHGLQVTNADCLGPILSGLSSNTMVTLLKAWPKAADSSNTLGQCL
EECLTSNQSLTSIDLAYYSDKYVTWSSSQVGNICTGLHVNTSLVTLDISGCSIDSAAIDA
VCEMMSLNSSLKYFFVNPVDLQKTEAVTMIQGCEVNDTLEVLSLVQWPAGKYEFCSDEEI
EHTLQVIEKSRQDKNKKLLQVYWKVSGCRTAKNKLYSTN
>evm.model.Scaffold_15__1_contigs__length_28751069.47
MATSTVGQGLEQFKCTQKVSTTPTLLELQRHVTPQYAVDWREIGVELGLTDAKLREIEVN
YPRDVKQCCNRMFSEWLRVDMTASWEKLFTAIESPAVSGGPVRGQVEPKLNTDKLTITDP
VKEVSILSQRVAMINAHVQDSVDEDTWPPDQPKDYTPLVLIQHQEQRTKEQDKEMAKLTQ
TGDIDSIASGQLAPKRHKLDSHETLQHVLNTSTVTKQVAEILTPLEESDGKRFVLVEGAP
GIGKSVLLKHIACQWGKTLLLTLFKIVLLVCLRDPNIWRVTSISDLLCLFCEGDSKAKEI
STACSDYLFANGGKDITFLFDSYDEFPAELQKSSLIAKILNRKLLPLCGIVVSSRPHASV
SLRERASLKVDILGFAELEREQFIKQALKKQPHKIKQLTQYLQHHVTINSLCFVPFNMVV
LLFLHKNGFPLPSNSTELYKYFICLTICRHLAKSGHPLPDTITDLTTLPEPYKKIVKQLA
KLSLEALNNNKLVFTSEHIRAACPDMVATPGGTNGFGLLQAVQHFSLTGKTTTFNFLHLT
IQEYLAANYIITDLRQDEEFRLLREQFWSDLHANMFFIYVTLTKGQRSSFKQFLSGGDDK
IAISSKFLDDQLKCLRLYRCFKEAGDDRMCKSIEEAEIFNNKEIDLSCTSLSATDLECVS
LFLTSSSHKQWVDLYLSHCYIQDRGLHTIHKYLKNCDVIINQLWLDSNGLTSSSSSFISD
IVLSCKVEQLWISRNHTIGESEELYTMLTHPSSMLTILHMDNTSLSSIAARTLFTAVKDT
NKLKRLYIGHNDITDDVVEDIATSLATNKSLVKLWMWRNPISGEAITRILQALRGNNTIQ
LLLVPSYPPAIKDMIRSIEQEINTKRRSQGIQEKLTVKFW
>evm.model.Scaffold_15__1_contigs__length_28751069.93
MDKLTITDPVKEVSILSQRVAMINAHVQDSVDEDTWPPDQPKDYTPLVLIQHQEQRTKEQ
DKEIAKLTQTGDIDSIASGQLAPKHHRKLDSHETLQHVLNTSTVTKQVAEILTPLEESDG
KRFVLIEGAPGIGKSFLLKHIACQWGNKLLLSMFKIVLLVCLRDPNIWRVTSISDLLKIF
CKGYTDKRADEISTACSDYLLANDGKDITLLLDGYDELPENLKKNHLITDILNRTTLPLC
GIVVSSRPHASVSLRKLAVVRVDILGFTEQERQHYIEQSVKGDPHQIKELTQYLHHHPTI
SNICFAPLNMTILLFLYQLGIPLPKNSTELHHQFIFQTIRRHLVKSGHPLPDTITDLTTL
PEPYKKIVKQLAKLSLEALNDNKLVFTSKHIRAACPDMVATPGGTNGFGLLQAVQHFSLT
GKTTTFNFLHLTIQEYLAANYIITDLRQEEEFRLLREQFWSDLHANMFFIYVTLTKGQRS
SFKQFLSGGNNKIAISSEFLDDQLKCLRLYRCFKEAGDDRMCKSIEEAEIFNNKEINLSS
TRLSATDLECVSLFLTSSSHKQWVELYLFSCYIQDRGLHIIHKYLKNCDVIINNLWLTNN
GLTSSSSSFISDIVLSCKVEVLVISRNHTIGESEELYTMLTHPSSMLTILHMDNTSLSSI
AARTLFTAVKDTNKLEELYISLNAITDDVAEDIAKSLATNKSLVTLWMSGNPISGEAITR
ILQALRGNNTIKVLLVPSYPPAIKDMIRSIEQEINTKRRSQGIQEKLTVY
>evm.model.Scaffold_15__1_contigs__length_28751069.394
METMVDLDFIIHMWLVCVVSLTLVTFSEPFPIKKSCDCPPWQFCHNDSTCWDCSRCDNGG
QGAIELCSNFTDTVCEDCEGGVTYSVLSVSENVYRCQPCTNCEPDRKTVSACTIKLNTIC
GPCPSEMFTYSNESCLTCSPCPNDLSVIRYTECRFNGAPEGFMCAPGTCPGCSDNPTTTT
VYPSDEGVFIPSYTDKLVIIDTPSEQPTNAALAGIAITVAIITGVLSVVVIIFAVWLMYS
IYERDCKWRRQRAWRTRDHSDDASTALMSAAEEAPEQTTASDEIAMPRIPFFHTSEQKIH
PSSELLHIIGVVTEVTDKWQLIAGTLEISDDVINEIDRNCHGDALKCCESMLEKWLKSAD
NSWDSIIRACNKNELHSIAKKMEIFFNGDEIFHDSDMASWDYLVNQVKRVYLKWSITPKW
CSQFNDALLSLTVVVQNYTLTLEDAIHKLTMEEEVSSQVIVLVGVPGAGKTTMVRQLLHN
WARSGSNSHYAFVMYTNMSVDANKVTDIQSLITLHLERSPDPQMVEKITDIVIKQQGDGV
LIILDEYDETLYDSAENSFINSLLTRELLPKCSLLLACRPDCVPKEICKVEFIEIPVLNN
EQVNNYLQVTVGPVRTAAINTSHVWPLIHIPLLLNILCYLIKCDIEVTGISALTELYNIF
VLKILSNQVKKDKDHSAIIRSLLRVLAEASYEGLNCKRLTLTGLSDLDMLVESGLVERHS
KEATYDFVHLSIQEYLAAYHIAHSHRDPESLLANIKCDFFLPVFLSGLTGKVFSTLLQNS
LTIASVCYAEAKWAWSKHHTTAEEPPPLREMLVLHIFTLTPYHLKCIKIFLKETQVCQVD
ITGYDYKRMEFLQFCIKKLMNSLPKHTECINDIMSCKYLTNLNAEHICITQRTWIYLANM
LKKNTSLLWLNFSHNNITDNEVVNIISDALTVNTCLQTLLLKFCNLVKSHADCIIKSLLS
NKTLHHLDIGNNFIKELDLKIVKEVVQLGAIQVLGLDGNPIEREVHSGLNEIANSVQHDS
KTLFLFQNISNCSNTFVSYETFV
>evm.model.Scaffold_15__1_contigs__length_28751069.472
MASIPSRKTRDDRPEERDTNNHVVPYCATKWRELGLSLGVTSSQLDIISVDHPSSCEERC
KVMLRIWLRLDPSATWGKLVDAIHFLDVTVVEKEADTKEDKGPSGNGLQQATDNIKARYR
RKGLVKSSTEQDPWPPFHAESFTNLALIHQKIKQLQAKQDTTMVARIRTKGDIHKIPEIT
SSIKLDHIHQIFTPITSDDQCPMSILIEGHPGIGKTTLAKEICLQWANNKLLTSDKLLLL
LMLRDPNLQKITSTEELLKYTIPADQVKPVLNYLHTTNGAEVTFVIDGFDELSNELRHTS
FFRKLIEGDTLPNARVVVTSRPSASACLHQHVNRRIEVLGFERSSKEQYVNDALKDSPSN
LKTLKRHFQQYPNIDAICYIPLNMAIIVFLCLLGSLPPTATEMFASFILHTVCRHLKRTW
KIAEEEHINKMEHLPQPIQQALQQLQKVAFDGLVEDKIVFSMDDLPDMCRDDPTCYGLLQ
SVECYCSDEIGTPTKSFNFLHLGIQEYFAAKYVATLPEDKVLKLLKESFLVTDDPNPNSK
SVRLSNMWIMYCGITRGQSNSLIRYLSRRTLLSTFRPSKLFRWRLAHHQASTTLGMHPSR
STPCSDMDYFCRDSYFLPDNSSPLSCQCGCTHTDGDCNERYHIADENVPLLSDDNDSVPS
DYEISCSCHPPPSSTPMVSHWSDSVQSSISPSSLTPPTQPVKYLSRGQRIKSFFQRLTHQ
HQLQQGYHPSNCEYVSNTQVTSKEMIAPFQQGSISEQEISNTLTTISQGILKDPLKVLYL
FQCFQEAQDDKLCSILSKSFDSDEIYLRWHSLLPHQVVSLGFFLSRSHRKWRRLSIYKIG
DHGLNLLHHYLCEEKSGSLEITKVDLCYNNLTGASSLLLCDIITHLQLHTLELGFNNITS
VRDISTTVTYTKTVKVLDMHSNDLTAQEALAISDMMTCLEKLYIPYNKLGDDGAVILSKG
ITKSYTLRKLDIGKNNITATGATAIAKSLLHNISLKVLDMSENDVGDDGAIEIGHAISNN
KTLKNLQIYDCKITATGAVAIANSLLHNNSMEVLHLDDNAIGLDGATAIGETITMNKTLK
MLSLCGRKDTIFSVGSEVYKEPTMVIMRSLHHNNTITRLYLPRGVQRDDSGKIICDKTSW
YKNVVKREVKIINSKRKKCNISELYVYFL
>evm.model.Scaffold_15__1_contigs__length_28751069.780
MMADFATYCIIFLQINDMKVNVPSDITDMDRVFLWSGDSIGPDGVRNIGDVIEWFASYMK
QQYYLMKQKKENPLFNVYLHPSLALAYGKYNEYKSRTTIGTIHLYSADMHETITQIFDPV
SEANPRIILIEGDPGVGKTTLIKEICFKWAEDKLLTSKKLVFLLSLSDINVQKMAGLEQL
VQYFTKSTSQIKQLCSYLEDTQGAYVTFIIDELDKLRNKFQSRVFFTKLIRGEVLRCATV
VITSRPFALGYFDEDVNRMIVERTQQLEAFCAKSDQSKGIKTQSETDQSKGIKTQSETDQ
SKGIKTQSETDQSKGIETQSETDQSKGIETQSETDQSKGIETQSETLQEVTFEHRSFRHH
KDISFPYYCFDKTIEILGFEQFSTNQYAAAALKDSPLKLESLQKHIQQYPHINAMCHNPA
IMSLMLFICMCQSIDLPSTTTKLYAAFITCKIVDYLKKSGKVSEVATTSKLEDIPEQSIH
KTLQHLEKVSFDALMRDTVMFTTEELGENDPNCYGLLKCSESSISGKGEISNQLVTFVYY
GIQEYFAARYVSKLPDDEVRKLLSESFLDEDFGIHDYYYYYKHRDDPNSKSVRLYNMWIL
YCGIAGEQLNHKIPVVMQDFLSIFILSNERLYYELHSLKRLLPAVSSIPQSSQRSHWVEQ
KTSVKYKHDRGRFHLINAPLYVLYLFQCFQEAQDEKLIEALSTSFDGHIEKELLSHQVTS
LGFFLSNSTVKEWYLHLNDCHIGDRGIHILHRYICHKTRNYEIKTVDLSGNDLTELSSSL
IVDIVRNIQPHKLDLSRNNIYKLEDILAAMAATNTVKVFKVIRNNITAQRINAITDIFLE
HLDISFNDLGDDGAILLSKGIAITNTLKVLNISSNNIGSAGFVAILNALVNNASLEELRL
SWNIIGKDDTQTVVTVTANNQNLKKFYGDCNKFGVLEIEAIAKVCTSLEELHLNHNDVGQ
AGATAIVSIINSNSALKKLYLDGNKFGPSGSAIIAQSLTNNVSLEILSMNDNAIDQDGAS
AIASIIANNSTLQKLSVSNNNFGPSGATMIANALTSNTSMKRLYMHKSSIGQGGAKAFAS
AIASNKSLQHLSLSYDNTINENIAMIIISSLHNNNTITGLVLYNDNHYTKNVKDEIDKIN
SARKKLNDVQQASVYYDELKKQE
>evm.model.Scaffold_15__1_contigs__length_28751069.994
MVMAEGESSCAGLAGFRNFNEAPSLKDLYKHFTPEYAPSWREIGIHLGLSGAKIRIIKAD
HPCDVKGCCNEMLAEWLKVDPDASWEKLYAVINSFLDSGKQIGNSEEPAEVKSFSKHLKQ
RYKYTQFISENEEWPPDQPKHFTALGMIQRKSERTEEEVFEIIRISLSGDVDRVMSPTYQ
KKAKLSEEIQESQEQPQATKNIVHLLSPSEDGQETRSVLIEGAPGIGKTVLSKEISTRWA
NGLLLLEMVLVFLIFLRNPLVQKIKSLKDLVKFYYQFDDSSNNIADRCAEYLLQSDGKHV
AFLLDGYDEFPGTLRQSEGFISDLLQRKILPACVLVVTSRHYASAHLHRNFDRRVDILGF
TEDDRLHFIRSSLKGRPSDVNIVVNYLERNPTINKLCFIPFNMTVLLWLYKVTAKLPTDF
SELYNYFVCNTIRHHLAKQVKFDQNIPDLHSLPQPYKSVVRQLAALSYEAVNRFQLIFTL
EEIRNAYPQIDNVPGALNCFGLLQVVKYFGPSGSIVSVNFLHFSIQEFLAAYHVSCLPHQ
EEFDLLNKDFMSPFHINIFNMYVGITKGQRPAFLEYITGYKVTTPDEAEYPFKGITIRPE
LVNSKNSALHFLLRLHGVDNQELCTEFIKASIFSKGVIDFDNFKLFIPSEVECLGLLFIS
QKKWHKLGLYRSFQDIRDTGFKILHKVLSTNAPVIHKINLTGNNLTPSVSCLIADIVKSC
QTKHIQVQYNLLQGILPLLKETHLKGLCIDVTDEESVVTDVIEFLQGNRFIELLCLHTPH
YRECEELSNESAVKIARALKHNDSLQILRFPVEYRRGIFLPGNEHKNDDLWSKLTTDSDF
NNFEVRKEVVVHDSKCYPDVIDTMTMSRLV
>evm.model.Scaffold_15__1_contigs__length_28751069.1096
MSTVALPYQVLLLAVIKNSQCLTLLMIIYVITERELLDMCKRLRGASSVDEITSSHPSRV
TKSITSIFELPNQKFILIEGAPGIGKTVLVKEIACQWACGEILQGKKLFLLFVRNPTLHG
VDSIDQQLISSFSCDYLTDSEVGVAVDELRKSRGKNIVFVIDGFDECPHHCQLKQFIEKL
ARHEILPKSMVIITSRPHASISLRPLADQRIEILGFAKEEREKYIAISFNEFSDKLTELK
KYLKLQPIINSIMHVPFHLAVLLYLFKEGSMPETLTELNEQFVIHTIYRYLERHHLLSSL
PFNKNIERIKDLPKPIIKSVDQLSKLALKGLWRRQIVFSYNEVEAVCTNIDEIPNAFGLL
QTARSHSIRGAGPIVSFNFLHLTMQEFLAAYYVSILPSEEQLRVAFDTKLSNYVWLMYVG
IVGIISDSFVAYQERFSKDILPIYKLLMFQFYLEAKKLIQVPKNITSMFQDGKIEIVRTR
VDPYTMASLVNFIAKSDVQIMVLLAMEQWLSVNVSRRIIHYNLTFQKLVLLVVEQWLSVN
VSRKIIHYKSKICTTICYGGGHDIQPCKHDRHCNEPYDPHDPYYNRVIYCCIKDVERLDL
SGDRYRGRIEVGFASQYLTMTAKAIQVNKALTKLRIELFRVDGNEVQAINDCLKVNTLKE
LTVSDNRFTNGALKKVIEAVKYNTALRKLDISSNVASEDDMESISVCLKHNETLQELIMA
SSKITDSGAVLIAEVIKINTTLLVLDISCNEISDVGAVAIGDSLKYNNQLQELNMSHNYM
VTKNVKPIHIINCLKNNRTLQEIDGYCDWSDLVRIVNKEYEDWIMSANELNYFFLRKATI
NDRYRDLLGIAQSLSAIKIINHLLNNKVLQELKLFYFNLPNVKNINGKGSAELQCEILVD
SCNKPTHQLVENIIKMIEIVKVSTTLNTLIINNCLIGDDRVAIISDCITHNTSIKELDLS
QNSITSKEAVKIFQAIEVNNVIHKLNISKNEISDDGASAISECLSNNTILQHLNIQYNNI
SHEGISVIIDSLKSNTKLIFYILPLDYRYGSLKHFANGKVWIEFESIFNGNCVPELSIAI
HINYTSR
>evm.model.Scaffold_15__1_contigs__length_28751069.1203
MANKELEVITNYYKTLCVVLPVDELIPDLITERVIVFEDEEEISSNHTNRKKAQVLLKEL
IVRSLRAGDSSKFYRFLNVIKRNDKCYLLAKNIENDIQSLGSCMMPQHVEDSQCDHYLQH
FTGYIKARYNRRRLTRLVSEQDLWPPFKTTVYNNFILIHQKNVQTFTESLVLANNCRKGN
IESISEQTESITLKNLSQIFESLSQSTCTSMSAYSFPKSILIEGYPGIGKTTLAKEISLE
WAEGRLLSSEKLVLLLLLRDSSVQKITSEYDLFKHFTVSVEEAKSMSLYFQNSHGQGLVV
IIDGFDELNSELRQISFFRELIEGEIFPNALIVVTSRPSASLCLHEHVHRRIVILGFEQA
SKEQFIIDALKDYPSKLQELQQHFNRNPYMDSICYIPLNMSIMVYLCLTGYLPPTTTKMY
ETFILHTVCRHLKRTNIVSERDGFTTVSSFPPPVLATLTKMEEIAFKSLLDDKIVFTLED
LPDVCMEDPTCYGLLQSNECYASTYTGTPVLSLNFLHLGIQEYFAAKYVANLPDNDVYEL
MKETFLRVCDTNHTLSSASVRLSNMWVLFFGISGGRSAAVKKFLSTDYKPPQSRLQSLEL
SNSYSSDDYSTAPSSYYSSQCSSLSEPSSEEYFSLSSDSDRLLESSNTDSLSCVNNPSNL
EGSKAGLLEATALPLTLQANAIYSEPMFISQDILQDSVSVLYLFQCFQEAENDELCTILS
CTFDDKSINLSNQRLLPHQILSLGFFLSHTGEAEWNSLSLHKCHIGDHGMSLLHQYLCKE
KQKLQIKKIYLNSNDLTVTSGRLLKDLIICLHPQCLMLDSNNIGDAGLKEISSAIISSSV
KELWVGSNGITPDGASAIADMMVTLKVLENSYNEIADSGAELLSNGISKSNSIKKLNIRD
NKIGPLGGKALACALSENKSLETLWFNNNIIGDDGALAIVESMPKITVLKDLSLTGDVTM
SEESVLKIVQSLHCNTSVAKFHLPYPLGESNNKLLQNELENINKNRTITNWLSVY
>evm.model.Scaffold_15__1_contigs__length_28751069.1385
MNKIDSHVIIKLAKEISDDLSSIVVSPERHLKYSDELSTTSLSPDGPPRRFKHSDELTAL
SENFSKHYKSTRFAVRVTDQPYASNLTKKYTHLTFVWCNSRKRQEQLSSTTKDHCTINIK
MFSDFEKHLPLANKLNVYSSAGDRATKNIEDLFVLPSSSARPKCVLVEGAPGIGKTELVK
EIAYCWAEDKLLTDFKIVFVLHLRDPKVQKINSVKDLIVYFVNKELISPSQGTQAVEQLR
DSQDHVLFLLDDFDECQNKLQEDSFILRLINCDILPHSKILITSPPSASYRLHKVVDSIF
EIHGFDKVDQSLFISRSFEGFPEKKGKFQDFLSVNTIIDRYCSIPLYLTIMIFLFEQNCL
PKTLTEAIEKIVLYTIHQNLSIMKVFPSKLGKIADLPAEYYEVVCQLSKIALDGVNTNQL
VFTLDEIETTCPTIKIFNNGLGLLQAVEHFPESGAVGRDTSVNFIHYSMQEFLAAYHITR
LPDEEQHSLMKKPYNELCICVNTDIGGVTSLRGALSLWHSQYTNMWLMYVGLTGGESVAF
NKFVQETESLHDGNQIQGDEMKLLLLFRYYTEANNDKMCQALLDLFDINNTITLGSRDWV
NHQIALYPHHMLSLALLLSQTSTNHCKSLKLLSTLIPQDAFNILGNYFERENRNVDCLYL
KKNWLLPSSAIIIAAIIKTNCLKTLAIVDNPIKCSKEISDALSCSSIRSLVLSNVDMTGD
DVCILLKGLTMSSTIELLDISANTLGRKGAIAIAAFLNTNRTLLSLNISHSKPVFGFPGE
NVDETVQEHTSHVSLPYALQHSPTLTSLDVSKIMLAYFGVRYIDLIKAILGNRKLQSLHF
CSSCLHFEIANVIANFIIFNSSLVSLDISENFMYDVGMNIICGALRNITHIKLLDISENF
LGVDSAGMIANILRHNTTLICLALGSNKISDEGCQYVADALFVNKTLTSLYIRDNVISDD
GAKALAAALTNNTTLLQLDLSFNDIQDDGAMALINAFHASGTLKWLFVAFNPMCDIKTEE
CLMSYPNVIIDKKYCVFCTGFHSIPVLSAQFITHKRHLLFIQKECYSGWKQNHLGQISLQ
DVYNLSFIPEDQQDCLKYYIQKPFGKDPFDEDSSDEEDI
>evm.model.Scaffold_15__1_contigs__length_28751069.1394
MYACPGDKKTKHIEDLFILPNTTTRPKSILVEGAPGIGKTELVKEIACCWAKKETLVNIK
LVMVLYLHNPKVQMLNSVSMLVQLIIDEDLIDDELAECTVKQLRTSQGSDVLFLLDSFDE
CHNNLQKDSFVVRLIEGSVLSHSTVLITSRPSGSYQLRIQVDSIFEIHGFDEEDQSTFIS
LSLKESPKEKLENFLSANPIISSHCYIPLYLTMLVFLFSQDRDCLPETSTEVIEKFVLQT
VLLDLNKSYTSQFVIPLKLHKLKNLPAEVFEIISQLSKIAFDGVITNQLVFTLEEMEKTC
PDIRQFSNGFGLLQAVEHYPESGGVGIEVSVNFIHYSMQEFFAAFHISSLSDKEQYSLMG
SVHQERNTFDDLDTAVPGSVAALGLTSFWHSQYANMWLMYIGLTGGESVALEKFVCKFKF
QIPEDGRKVFLFFQYYTEVKSERMCQTLLDAFNFGKVINLGQDISDHQTTFLSHHMTSLV
QLLSHNQGVHSVKFLNIFMSDDTLNILASYFEETNITVDCLHFKNNSLESSSAKVIGKII
KTNCLKTLILTDNFNCTMNGGIKEISNALFVNDSIHSLTLKGVVLRDDEICMLMDALAGK
PIQHLNLSNNLGCCSEGAKAIAMFIGTCATLLSLTFSFDLMMLSEKGFESFVSQFRCHGK
IIPEYIKCNLSGICALTDALNNNLSLTSLDISSPLFWECDEWWHKLTSNIQQMRSLKSLH
LPGYNLNLNNVSALVHFIHFNKSLVSLNISGDSIDDTGMGALCNALCYNETLKLLDVSKN
EVNFTDNIAQVLWNNYNLTCLALGSNKISDEGCRHLAIALSVNKTLTSLYVRDNMIGDDG
AKELAGMFAKNATLLQMDLSFNDIRDEGAKALVNALCVSGGLKILLIIFNDIKFEECLLF
NPHITIDNKFFAYTADFWNAIPLLSAQFVMGKHVYFTEQKFYGEWKGKKLNKINLQNVYN
HIIPEDQLDCLKYYQQNEFGDNDSNNDDGGNNDSNNDD
>evm.model.Scaffold_15__1_contigs__length_28751069.1595
MAHEGQPREQLPSVDDSETLKFRGKPHLKELAKHFTPNYSSYWKKIGIYLKIEKGRLDAI
ESNYPADVDRCCNEMFSLWLDTDPNATWSKVCDAIDSECKDLVDSFRDNLRGSYKAIRDV
SEENEWPPNQPKMIVSVVVIHHTGKKGQKELMEVVHRHKIGSPIVDQMALSKEDPFKKLS
SKMQHYREDPSDNSRITKNISDIFSTDPTVGTSVPPRTVLIEGAPGIGKTVLAEEAAYRW
ANGELFKNKKFFLLFYMRDDYIQSVESLSDLLDKYANQDKEMVSQINQHINRNGGEDVVF
LLDGYDECPKKIRFLSDLIRGEILPKAMVIVTSRPTASTSLFVKKVEILGFAEEQRNRYI
EMSLMVSQPNLADLAKYVTPRYSSNWKKIGIHLNVEKGRLNAIECDYKYVDRCCDQMFAL
WCDTDHNATWSKVFDAIESECKDLVDSFRDNLCDSYKAIIDVSKQNEWPPNQPKMIVSVV
VIHHTGKKGQKELMEVVHRHKIGSPIVDQMALSKEDPFKKLSSKMQHYGEDPPNNSRITK
NISDIFSADPTVGTNIPPRTILIEGAPGIGKTVLAEEAAYKWANGELFKNKKFFLLFYMR
DDYIQSVESLSDLLDKYANQDKEMVSQINQHINRNGGEDVVFLLDGYDECPKKIPFLSDL
IRGEILPKAMVIVTSRPTASTSLFVKKVEILGFAEEQRNRYIEMSLSKKSKGRLLEYLDN
NPIINSICYIPLCLAILMYLFKEGTQGSLPRTLTEMNKLFIIHTICHHMGKRGEALSEGV
SDIRDFPEAVYAIIRKLSQLAYIGLRQNKLVFTKAEVKKAEVIAKSTPAEAVAHFLEKAI
ECYLLCDDTEPLKRLLFVMEEFSEPLKRLSREISQSLCMSDDVGMDYLVKVFRKNLRDTY
ITSRGIPEDSNGGCYIKTYDFNFFIC
>evm.model.Scaffold_27__1_contigs__length_717263.7
MAERYWHGVPGQRDKVPTLFELNGSSVVHRFCTKWEELGAALKLDQYQLDIISKNNAYNP
NRSLDCCREMLKKWLQVDPSASWGVLEDAVHAILLTKTPIVMDVSKHLKSLYKHTRYISG
DDSWPPIQPNHFTKLTFIMSSGVSYYHFARPKLMSDKSVVHTTKDLGTIFASLNGNTSSQ
SIFIEGVPGIGKTVLSKELAFQWANGGLFSKKFLLFLIFLRDPSISRIVGLADLVHYFYQ
FDDSATEISKSCAEYLLKSDGCEVLFILDGYDELSVKSAFIYSLVRRLVLPECSLVITSR
SHTRCNQNTQFVDILGFDEEDKLNFIKCSLEDESDKSTVIFDYLKNHPTISSLCFIPFHM
TVLVYLFKQRYSLPKNFTELYSYFICHTICHHLAKSGVCLDMDVPDLNRLPEPFKTVIDS
LARLALEGIFNNQFIFTLKDIKTACSQVNKLPGAIYGYGLLQAVETYGPLQKSLTLNFVH
SSLQEYLAAYYITCLPPEIESELLKREFFCGKYLSLFVMYFGLTRGQQPIFQQLLKSNYI
PIELGNNPLIHFHMYRCFYESDNEHLFSYFSEDFTYMKSRAAVDKHKRCKITNIIAIYPV
MEMQNVHSQVAKHYYKPLLPNDIENLTFFLAHWLPTKEWEELRLDNCYIGDSGWCLLHNG
LTTGHGAPITIKEVNLSNNFLTEKSLKLIADVVITCQVKHLIICKNKIGAEGFDKMLKSD
FSVLESLKLDLNDISSAEAIILFETLRNNDHLKLLELSKNNIGDEAINAISAILKENNTL
QELWLDNNPITFNAALTIVQSLRENTTIQRLWLPNSYTDGQNHAIKKEECSINKHRKCVP
CLQVCFAKFDVSERWEDFEAAMRLTLCRDLDDKFDEF
>evm.model.Scaffold_5__1_contigs__length_19462274.375
MWSHVDEDAWPPNQPKHYLPLLLIHHQGEYTPKHLHSLAAVKHGGGIDEITSQGHLPKYS
PLTKQESLTELFAASKITKQISEILAPLEKCSDSQFILIEGLPGIGKSLLLQEISCKWSN
ENLLPKFKLVLLIRLRDPSLQGISTISKLLHNLCCEGDEGAKDIVTLCNDYLFKNAGEDL
LFLFDGYDEFPENLRKDSLIASILKRKVLPLCGLIVSSRPHASVDLRQQATIKVDILGFA
HKERTAYIKESLEGQPEKIEELTKYLDNHLTINGLCFTPFNMIVLLHLCKVGCPFPSSPV
ELVNHFILSSIRQNLSKAGHPLDDSIKDLSELPKQYSKIIDQLAELSYNALNDNKLIFTF
DEINSAYPDIAIIPNGFGLLQAVQHFMPTGKTMTFNFVHFSIQEYLAAYYVARLPQREQK
EVLQERFWSDVHANMFSIYTSLALTKGQPKPLKEFLKQETLVKFFKSAFSGGSNDSFTIS
SKFLKDQLKCLRLFRYFLEAGDDFKATCDFIQSKIIFEDQEINLGGIALTIYDVECVSLF
LTNSSHKTWKMVSLHGCLIRDNGLCMLQRGLVKSKNKITIKELRLQCNALTKSSSSCISN
IAIHCKVKQLVINGNHTIGESSDFYKILSDPASNLKRLHMKDISLSSKFTIVLFTELAKN
NRLQCLEISNNPITDDAGDTIATTMQKNTTLSELWMWGTKFTAAAAERCAKELVDNDNLE
KLYLPLYSDDNQRKIQCMQDKINEARVYRACCKQLIIKFN
>evm.model.Scaffold_5__1_contigs__length_19462274.1282
MSPTVLSNGSVPPGKPLTPFEDHSALFLHSKGIKAAEVLSKYLKPYYVKTCFMTDHDAWP
PEQPKQFTTLALVHHKNQPTEKQIIAMANATIAGDVTSIIAAATTNGQVEYNRSDSLKEV
LKESKATNSLSDILAPLENPESEQLRTILIEGATGLGKTVLMKQIAYQWACGELLRTSHL
VFLLYLRDPVVREMSSINDLVQYFYPEEKIAMEQADVCANYLCLSNGQNITFLLDGFDEF
PEVLRKDSFIADIIQHRQLSLASVVVSSRSHACARLRDNVSCRVDILGFTKEDQLDYIQK
ALPGKPEKVKELVKYCDEHSMIGSLCFIPFNLTVLMYLFKRGIKLPSSCTEIYKYFICHT
ICHFLVKSKENLQDNIDLDNLPQPISEVIQQLSSLCLQALDKNQFVFTLNEVKVACPGFT
TIPGAINAFGLMQAVEHFTYMGTTLTLNFIHCSIQEFLAAYRISCLSPDEEKQLIVSKFW
SPLYRNTFSMYVGLTKGQRCSFKDFLFDGCQKNEIADRFFEDEMTCLWLFKCFYEANDKY
TYDQIAKRLFSDGNIVLTKGFNHTTPLLLRDLLCLSFFLCKSRRKQWQQLNLAYCHITDA
GLRILHQLSVGKGIIFEDINLMCNSLTSLSASAICDIVRSCKTNSLNISDNRLGDVDWVE
HLLQVTLKKLYIRNTGLSSGGAVALFSAIRKNDNSHLECLDISDNPICDKAVEEITVYLQ
ETSTLRHLDMNGLLISGDAIQTVVDTVFNNQTLNVLGLSYSYPFEVKTRTQALIEEKRKV
NSSQQELRIVFQ
>evm.model.Scaffold_6__1_contigs__length_44055680.77
MAEVRINASGCDCPVLRDLLIHVIPNAADQWYELGLLLLEPKYENHLKIIETDTRNDART
CCRKMFDKWLTTDKLASWDKVIEALTLIGLNNVASNIQQLLGKIDHSSTDDSTDEPVATE
KGRKKTKSKEEKKSRPDRAKSGPVGGGQVQQVTDNIKARYRRKGLVKSSAEQDPWPPFHA
KSFTNLALLHQKILQLQSKEDTTMAARIRTKGDIHKIPELTSSIKLDNIHQIFTPITSDD
QCPISILIEGHPGIGKTTLAKEICLQWANNKLLTSDKLLLLLMLRDPNVQKITSTEELVK
YTLPADQVQPVLSYLHTTNGAGVTFIIDGFDELSNELRHTSFFRKLIEGDTLPNARVVVT
SRPSASACLHQHVDRRIEVLGFEKSSKEQYVDDALNTSPSKLQTLKRHFQQYPNIDAICY
IPLNMAIIVFLCLLGSLPPTATEMFASFILHTVCHYLKRTGKIAEDEHINKMEQLPQPVQ
QVLQQLQKVAFDGLVEDKIVFTMDDLPDMCRDDPTCYGLLQSVECYCSDEIGTPTKSFNF
LHLGIQEYFAAKYVATLPEDEVYTLMKESFLVTGYGDDDFNKYSSFLVIKKKWFTKDPNP
DSKSVRLSNMWIMYCGITSGQGNSLRRYLSSFQDSIDSYFSGSDSQNSLSINNNDYEDND
QYYSIEVTQHNDLVHWSDPLQPSSISYPSLTPPTQPVRYPLTSSRCQHFTSYPQPLMEHY
NVYHPYQQQLGYHSVSSHHDPSNSEHVTTNINTQVTSGKMTAPSQQGSTSDQEISNTLTI
SQHILKDPVKVLYLFQCFQEAQDYKLCDILSESFNSGEINLKDYRPLPHQVVSLGFFLSR
LHREWKELKLRSCHIGDHGINQLHHYLCGDKTNKQEIKTVDLSYNDLTIASSPLIGDIIT
HLQPQTLMLRNNNITSVRDISTAVINTNTIKVLDMEGNGLTAQEASAISDMMTCLEELGI
HFNKLGDDGAVIISDGITKTNTLRVLYISHNNITFTGATAIINSLLQNTSLEELEMGYNA
IGQDGATAIAQAITNNKTLKQLYLYGDTTDEESAMIIMRSLHHNNSITTLELPYMLDDDD
NVDREVEHINSTRRKYNIQELEVNYLYPSKCSTPSTHHHSNH
>evm.model.Scaffold_6__1_contigs__length_44055680.109
MIENNLIVQEQILTENRDFIVKHLDADDVIDELIQDRLIGPSAAQRLQLTNTSRRDKNRI
ICEQLTTAGPDAVDKFCTILRNNRRQTFIAERLQKCLHSATTWYTSGPATAKSSSVDVTR
LQYRYLRQPPTSKTDWPMHRVTQYVRLALVEKEDVTIRDEKLNEITKLTLQGDVDKILKK
KKPLSDLKDIFHYQNKPIPRMILLMGAPGIGKTTLANEICVKWARDGFLAEDFDVVLLIP
LRAVQERSVEQVMVEHIGGEEAYEQVNKSAGARCLVILEGLDEIGVKRQEKDKFLVCVVK
TCTLLEQATILITSRPHACEQVKADRRVEIVGFGSHEIEEFVKHSFADSETESVREFFMQ
LNDYPQIHSLCYIPINLVIIVDIFQELILYDNNLTVVGVGHVMKIVMKSSASLRVLNIGN
NPISDDGISLIVEGCQHTNLLELRVHKCGLSVKGASRIGEFLKNNSTLTILSMVGNSISN
DGILQLMKGLLQNSTLTKLYMTDCGLSAKGAWCIGELLQVNTVLQELMMGRNNFGDHGIS
IIAGALGKSRVRNLDLYECGITVAGAKELARGLSINSSITVLSVRSNIITVEGARLILKS
AVDNGVCEEVGIDGVYKPDIVVQKLMNILETRQESNLTSVNLLNECCSDDDGWEIPK
>evm.model.Scaffold_6__1_contigs__length_44055680.126
MVTVRIRKSKNDQLRKGDKVVIARTKNATCPVGMLESAKLRSRRLLPGNLKSTIESQKTP
ADKATIFLDKAIEPSLKNDDITPLKKLLTIMEDSGNDSLKKLAKTIRSTLDGGPSSTGSD
NADNHSSSTDDSTDEPVATERGRKRTKSKKGGTKRRKRSVSTESGIDTDTKTLRKKHKSQ
STNELSPASQNSQAVDWLAAGMKATYSNMGIKKSPEEKDTWPPTIVKSYVNLALMYQKNL
QTSEITAKATHIRTKGNISDIPQTIHCKELTLEDIFLPMSSKEVNTILIEGHPGIGKTIL
VKEICVGWAEGKLLTSDKLVLLLLLRDPNVQRITNVQQLIEHFTQSTSKVTQLHSYLEDN
HGADVTLIIDGFDELSNKLRKESYFVDLIQKKTLQKSRVVVTSRPHVSTCIHDIVDRRIE
ILGFDQISRLEYIKEALQDTPKLEKLQKHFQQYPNIDAICYIPLIMSIIVFLCMCQLEDL
PPTASKMYYSFVLHTICHYLKRTEKIAEDERINKMEHLPQPVQQVLQRLQQVAFDGLVED
KIVFTMDDLPDMCRDDPTCYGLLQSVECYCSDEIGTPTKSFNFLHLGIQEYFAAKYVATL
PEDEVYRLLKESFPVTKKKWFSDDPDSKSVRLSNMWIMYCGLTSGQSDSLIFYLFPSKTV
LPPFRTYKTPTHISSSTLVMFSDDEASDDNTTHSPTDSVMSYRQQTVILDTSSTTPVMSH
WLGNPLPSSSLITSSSTSLSSTGTTLLFANTVEEMTAPSQQGSTSDQEISNTLTISQNIL
KDPVKVLYLFQCFQEAQDDKLCDILSKSFDSGKIDLRHHRLLPHQVMSLGLFLSRSHRKW
KELNLLSCCIGDHGVKLLYRYICGDIINKQEITTINLNGNNLTVASSPLIGDFITHLQPH
TLKLHNNNITSVRDISTAIINTNTVKVLDMELNGLTAQEASAISDMMTCLEELNISDNKL
GDDGAVIISKRITKTNTLRVLNICGNNITSTGATAIANSLLHNTSLEELDMSGNAIGKYG
ATAIARAITNNKTLKKLNINKCEITAIGATAIANSLLHNTSLEELDMSFNIIGIDGTTAI
ANSLLHNTSLEELDMSCNAIGKYGATAIAQAITNNRTLKKLNINKCEITAIGATAIANSL
LHNTSLEELDMSFNIIGIDGTTAIANSLLHNTSLEVLNMKDNAIGEDEATAIAQAITNNK
TPKKLHLGNHFIQRTTILEESAMIIMRSLHHNNSITTLGLPYVLLQYNDVKREVEHINST
RRKSNVQELLLIN
>evm.model.Scaffold_6__1_contigs__length_44055680.151
MLRDPNVQKITSTEELVKYTIPADQVQPVLSYLHNTNGAGVTFIIDGFDELSNELRHTSF
FRKLIEGDTLHNARVVVTSRPSASACLHQCVDRRIEVLGFEKSSREQYIDGALKTSPSKL
QTLKRHFQQYPNIDAMCYIPLNTTIIVYLCLLGSLPPTATKMFASFILHTVCRHLKRTGK
IAEDERINKMEHLPQPVQQVLLQLQKFAFDGLVEDKIVFTVGDLPVMCRDDPTCYGLLQS
VECYCSDEIGPPTKSFNFLHLGIQEYFAAKYVATLPEDEVYTLLGESFLVTEYDDDDDDD
DDDDDELDPDSKSVRLSNLWIMYCGITSGRCRSLRRYLSYSKPSHSHSSRAFTTNHDHLS
PSITHGFLSASCSSLPTTPTQPIRYPLTRSRSQNFTSFSQPLMEHYNVYHPYQQQLGYHP
VSNHHDLNNSEHVTTNINTQVTSGKVTAPSQQGSPSDQEISNILTISQDILENPVKVLYL
FQCFQEAQDDKLCDILSKSFDNGEINLSYNSLLPHQVVSLGFFLSRLHREWKELNLDECD
IGDHGINLLHHYLCGDKTNKQEIMIINLTDNHLTDASSSLIGEIITQLQPHTSINNSNTI
GEDGATAIAQAITNNKTLKKLIINGCEITSTGATAIANSVLHNTSLEELDMSNNAIGEDG
ATAIAQAITNNKTLKKLIINGCEITATGATAIANSLLHNTSLEELDISFNAIGEDGATAI
AQAITNNKTLKKLIINGCEITSTGATAIANSLLHNTSLEELHMSFNAIGKNEATAIAQTI
TNNKTLKKLIINNCEITATGATAIANSLLHNTSLEELHMSFNAIGKNEATAIAQAITDNK
TLKKLIINGCEITSTGATAIANSLLHCKNRCVYIILCEIVATNTTLVHA
>evm.model.Scaffold_6__1_contigs__length_44055680.157
MAQVRINASGCDRPELRHLVNHVVPSVANHWYDLGLQLLDPKYENELNIIEAADMKNDTK
TCCRKMFSKWLNTDLLASWDKVIEALTLIGLNNVASKIKTLLGQSVAINSSSDDQGRHGI
VTSCGSHQLGPIGGGQLQQATTDNIKARYRRKGLVILSAGKDPWPPFHANTFTNVALVHQ
KIKQIQSKEDTTMAARIRSKGDIHKIPELTSSIKLDNVHQIFTPVTSDDQCPISILIEGH
PGIGKTTLAKEICLQWANNELLTSDKLLLLLMLRDPNVQKITSTEELVKYTIPADQVQPV
LSYLHTTNGAGVTFIIDGFDELSNELRHTSFFRILIEGDTLHNARVVVTSRPSASACLHQ
CVDRRIEVLGFEKSSREQYIDGALKTSPSKLQTLKRHFQQYPNIDAMCYIPLNMTIIVYL
CLLGSLPPTATKMFASFILHTVCRHLKRTGKIAEDEHINKMEHLPQPVQQVLLQLQKIAF
DGLVEDKIVFTVGNLPVMCRDDPTCYGLLQSVECYCSDEIGPPTKSFNFLHLGIQEYFAA
KYVATLPEDEVYTLMKESFLVTDRRHADSKSVRLSNMWIMYCGITSGRCKSLRRYLSYSK
PSHSHSSRAFTTNHDHLSPSITHGFLSASCSSLPTTPTQPVSYPLTQSRSQNFTSFSQPL
MEHHNVYHPYQQQQLGYHPVSSHHDLNNSEHVTTNINTQVTSGKVTAPSQQGSASDQEIS
NILTISQDILENPVKVLYLFQCFQEAQDDKLCEILSKSFDNGEINLSCNSLLSHQVVSLG
FFLSRLYREWKELNLDECDIGDHGINLLHHYLCGDKTNKQEIMIINLSGNHLTAASSSLI
GDIIIQLQPHTFKVGGMISNSNAIGEDGATAIAQAITNNKTLKELIINNCEITSTGATAI
ANSLQHNTSLEVLDMSYNAIGKDGATAIAQAITNNKTLKELIINNCEITSIGATAIANSL
QHNTSLEDLVMSSNAIGKDGATAIAQAITNNKTLKELIINNCEITSTGATAIANSLQHNT
SLEELHMSFNAIGKDGATAIAQAITNNKTLKELIINNCEITSTGATAIANSLQHNTSLED
LVMSSNAIGKDGATAIAQAITNNKTLKELIINNCEITSTGATAIANSLQHNTSLEELDMS
FNATGKDGATAIAQAITNNKTLKKLSLYGSDTIDEQSAMIIMRSLHHNNSITKLYLPHTP
KNKDNVKREVEHINITRRKCNIQELEVDYF
>evm.model.Scaffold_6__1_contigs__length_44055680.294
MEKKTSCFLSSHHQLRCKPELEDLVLYSEKISTCWKQLAQELSLPPDTVDTIDINHDEVI
NKCYDMFKMWLRMTSDTCWCHIVNALRKVRLYEAAEGIETKLAGRSNRLTWGWGQSNDDA
HLEEKKPSNFNVEPHNVTAVQIDNDLESKVVINASNQNDQLVSSYGIGPGSNMESGGWLH
LLQDNLKRWYQGMKYNKCVADKIMWSTFPIFPCIGYQCVLHDSLQPSQLPYKTYTSCLKT
LQNLQDLFDPLNSASQESNPDEYGPRSILVEGHCGVGKTTLCMEMCVQWAEGHLFTPEEL
VLLLSLHDPSVHEITSDLQLAEYFTKSANMQVRLVEYLENCERAGVTIVIDGYDLLSSEF
QESCYLKELIEQRKLPKAKVIVTSKPFASINFHYLVDRRIELFELETSHRNKLIAIALKD
FPSSYERLQKHLYQYPNMDRLSHMPRYMAILMFLCLQHPGCLPSTASDMLKLFLLYIINH
QLKATENIDEISDLPQFAQEAFKKLDQFAFTALRESKEVFLESELPEICRDDVTCYGLVH
SVQSCNSAGQMKVVDQDLLVYLAARNVAVMPNNEMADCFRVSLPTLLESYHSSTPVGLST
KLHRMWSLVFEMSQLSNMLFSAESLFANTGTCASISEFIGDLYTHSDSGQAQEFKIGNGL
QIHARGFTTMETEAERLLKQAKEEPFTSCLCLFQYFQGLYEFDEVMSHTFNSGVLDFSNK
CLLPYQVELIAALLASLETVNGLLLSGCHIGDYGVYLFCQYLYVRDLSFNTVDLCGNNLT
AASSSLISDLINHLNPHSLVLCFNNMSDIGIEDVGAAIVNNKNVKVLDISGNGITIKGTQ
AISGMIMILEVLDISNSDFGDDGASVLSKALSRTTTLKTLAIKQCNISEAGTIAIATALT
CNCSLTVLLMNGNAIGNLGASKLSFALCHNSTLKELSLTGDQTIDYAAASELLLAVLYEN
NTLSDLDLPEEVNSQELLYREVETFFDDRPRARPLNLSFW
>evm.model.Scaffold_6__1_contigs__length_44055680.417
MSEVNINARGCDRPVLRDLLRYVVPSVAHCWYNLGLQLLDPKYEYELDVIKTVTKHDIAT
CCMKMFKKWLETDKLASWDKVMEALTVTGLDIAASNIKQLLRRGNHSSTDDSSDEPVATW
RGRKRTKSKKGGSKLWRDHVIESSVQNNDIMPFKTLLSIITEDYGDYLRKLAGDIRSSLD
HLPSINDCGNSQLSQITTNVKARYRRKGLAKSSTEQDPWPPFHAQSYTNLSLIHKKIVQL
QTTEENTMVARIRTEGNIHEIPVISSVRLNTVHHIFAPVTSDEQCPMCILIEGHPGIGKT
TLAKEICLQWANNKILTSDKLLLLLILRDPLLQKITSTDDLMKYILPMEHAQPVLSYLHT
SNGAGVTFIIDGFDELGNELRHTSFFRELIEGDTLPNARVVVTSRPSVSACLLQHVDRRI
EILGFGKSSKEQYLNDALSASPSKLQTLKRYFQQYPNIDAMCCIPLNMVIIIFLCLVGSL
PPTATQMFASFILHTVCRHLKRIGKDTEDELITKIEDLPLPVHTALQHLQKVAFDSLLED
KIVFTMDDLPDMCRDDPTCYGLLQAVECYCSDEVGTPTKSFNFLHLGIQEYFAAKFVASL
PEVEEYSLLQQSFFVTDNNAHLSNMWVMYCGITNGQGSALRYYLSTYNTVSDYDIHHNYH
NEFTISEDILKDAKKILYLFQCFQEVQSDTVYDISCNTDEINLSNHTLLPHHVVSLAFYL
LKSHGKWKTLNLDGCHIGDNGINLLHHYLSGNVEDKQEVTTINLSENDLTSASAPLIADI
ITYLQPNSVLLSHNSITSVRDISTAVINVKKTKTLDMDSSYLTVQEAPALCDVMNCLEKL
KLRYNELEDDGAIIMSKGLATTNTLKVLDISSNNITAIGATAIANSLRQNTSLEVLDIGN
NALSQDGGPIAFAEAITENKTLKELLLYGDDTLDEDSVKTIIDSLHLNNTITKLELPSRL
WTTAHVKREVEKINNRRSTHNVQELKVHVSDDDQKEYLKYLHKAKRKNMVVKFQHIKILL
SGSAAAGKTSFSRLLFKSKFCSEYLSTDIMEAKRGYLSKIEDNELEERELECTRDPSIVT
QIGEAHKIWFKKSDESQQSDDHRAPKRSTPPMSLMPAKRRRSGEILEYGLLSEKDPDCSS
VVDRIRKDYNDLLQLPIDFGILYSKDIITLPEKQKIDNITLNKEKNRCFFDEVLIPSLNV
GMTKKYKAFIKILEESDDSLLKFMAGKIGPTN
>evm.model.Scaffold_6__1_contigs__length_44055680.432
MVFLDHVIESSVQNNDIMPFKTLLSIITEDYGDYLRKLAGDIRSSLDHLPSINDCGNSQL
SQITTNVKARYRRKGLAKSSTEQDPWPPFHAQSYTNLSLIHKKIVQLQTTEENTMVARIR
TEGNIHEIPVISSVRLNTVHHIFAPVTSDEQCPMCILIEGHPGIGKTTLAKEICLQWANN
KILTSDKLLLLLILRDPLLQKITSTDDLMKYILPMEHAQPVLSYLHTSNGAGVTFIIDGF
DELGNELRHTSFFRELIEGDTLPNARVVVTSRPSVSACLLQHVDRRIEILGFGKSSKEQY
LNDALSASPSKLQTLKRYFQQYPNIDAMCCIPLNMVIIIFLCLVGSLPPTATQMFASFIL
HTVCRHLKRIEKVTEDEFITKIEDLPQPVHTALQHLQKVAFYSLLEDKIVFTMDDLPDMC
RDDPTCYGLLQAVECYCSDEVGTPTKSFNFLHLGIQEYFAAKFVASLPEVEEYLLLQQSF
FVTDNNVHLSNMWVMYCGITNGQGSALRYYLSTYNTVSDYDIHHNYHNEFTISEDILKDA
KKILYLFQCFQEVQSDTVYDISCNTDEINLSNHTLLPHHVVSLAFYLLKSHGKWKTLNLD
GCHIGDNGINLLHHYLSGNVEDKQEVTTINLSENDLTSASAPLIADIITYLQPNSVLLSH
NSITSVRDISTAVINVKKTKTLDMDSSYLTVQEAPALCDVMNCLEKLKLRYNELEDDGAI
IMSKGLATTNTLKVLDISSNNITAIGATAIANSLRQNTSLEVLDIGNNALSQDGGPIAFA
EAITENKTLKELLLYGDDTLDEDSVKTIIDSLHLNNTITKLELPSRLWTTAHVKREVEKI
NNRRSTHNVQELKVHVSDDDQKEYLKYLHKAKRKNMVVKFQHIKILLSGSAAAGKTSFSR
LLFRSKFCSEYLSTDIMEAKRGYLSKIEDNELEERELECTRDPSIVTQIGEAHKIWFKKS
DESQQSDDHRAPKRSTPAMSLMPAKRRRSGEILEHGLLSEKDPDCSSVVDRIRIDYNDLL
QLPIDFGILYSKYIITLPEKQKIDNITLNKEKNQCFFDEVLIPSLKVGMTEKYKAFIKVL
EESDDSLLKFMAGKIGPTN
>evm.model.Scaffold_6__1_contigs__length_44055680.438
MLRDPNVQKITSTEELVKYTLPAYQVQLVLSYLHSSNGVGVTFIIDGFDELSNELRHTSF
FRKLIEGDSLPNARVVVTSRPSASACLHQHVDRRIEVLGFEKFSKEQYINDALRTSPSKL
QTVKRHFQQYPNIDAICYIPLNMAIIVFLCLLGSLPPTATEMFASFILHTVYRHLKRTGK
IGEDEYINKMKHLPQLVQQVLHQLQKVAFDGLVEDKIVFTMDDLPDMCRDDPTCYGLLQS
VECYYSDEVGTPTKSFNFLHLGIQEYFAAKYVATLPLEEVYKLLKQSFFVTNNDVQLSNM
WIMYFGITNGQCSALRFYLLKYSEYDIQHKYHNDYTIQHKYHNDYTISEDILKDAIKIVY
LFQCFQEAQDDKSCDILSKSFNTEINFSNHILLPYQVVSVGFFLVKSHKKWNKLNLDGCH
IGDNGINSLHHYLCGNKVEKQEITAINFSENDLTAVSVPLVADILTHLQPHSVLLSLNNI
ANVRDISTVVVSATTIKALDLDSNYLTVSEAPALSDMMNCLEKLNLRYNELEDDGAVVMS
QGLVKTNTLRVLNISSNNITAIGATAIANSLRQNSSLEVLDIGNNALGDGGAIAFAETIT
ENKTLKELLLYGDDTLDEDSVKIITDSLHLNNTLTKLELPSRLWKIDHVKREVEKINNRR
STRNVQELKAAVTDTKLTKDGSSSEQFKEFTETMPELAKQQELNERLKSDFKIAKTVFDE
EVSEVQTRLQIMTTERDTFKKELRIIQQKHKEEITDLESDQFGKFTQTMSELTKQQELNE
RLKAEIEIAKNSHDEEISAVQTQLQIVSTERDTLKKKLTIYQRYRERKASQEDDQHQESD
VKSKQFGDESTDIKVEDFFYKQGISIADSLNKQIEMLNKIDISGHSITDQDVENLAEILQ
QTDSIDTLDVANTSLTTARAIKIAEAFKSVGKVKSLYMQNNTISEEATDSIVAVINNNLL
LQELNISQNKFSSASIVEIVHALSAVNILNISHNLITADGVDNLATGLANCLTLQELDIS
HNLLAFTGTLRIAQALRNHLNLKVLDINDSFNSFVSEKEFLIDVILSTNLSLTYLNICDR
NIRPRFTDNYLYPPPKCKETTDRFELHNLYRPLYFLMHSGTSASNIPGNFIKATETCPFL
NNTPVSKVSCNSNKFSEDSSKEPPLSKSDSLSKCKIDSYYVNHSGGTFYNENHDFAIVVP
PNAVLLGDCVEIQTTARRFGPYEVPDDYHPISSFYWVSAAYTFKIPVYLIMSHYAKFKSL
EDIDNVCVMQACVRDLEITSDGKQVMKEVPKDSYYFDYEIGYCVFVTDHFCSICLRKNST
SISEHFMAMYYTYDKDKDHIAEVCFTPVNQDCVDKIEEQYKENGILNRAECFCHSENQLL
YIYEDYFPNIGWSILKSGKKEIYYNDFKYWEHSPSNLEVLEKYNAYPPRFQICCNPYDIS
LPLSFNFTIICKEVGKEKRYTVATFGVSKAVRANYSSSTDDSSDTDLVATEKRKKRKKPM
KGGTKKKEKRSITTESGPSISDLLICLSDVDDWYIFGACLLSREHHPQLAVIRKTEKGDV
KECKRALYELYFQVGDISWNTIIEALQKAKYPHIAAKIKRDFC
>evm.model.Scaffold_6__1_contigs__length_44055680.733
MADNPYFKAFNKHYQNLTIALPAKVIYSMFLKHKLLCDHQLDQEFKAASTDEAKTRLLLD
SMRGGLQIGVVNVFQQFLTAITEYADTNNNIVVTKLVEDINKDLPSDLPPPSENQSSNDS
TDEEQIDTKRGRKKTKYKKKVRKLRRRSVSSKSDESSDELVPSVRGQKKSKSKKRVAKKR
RRSVDPDSEPVVDWLGDFLKQRYSSMRLKKHKEENDSWPPVKTKSYVTLGLMYQKDLQTK
RQTIDMIHLRTKGDISSIPKKLDCQQLTSIAQIFSCQSGSILIEGHPGIGKTTLAKEICI
QWAEGKLLADDKLVLLLLLRNPDVQKITNIQQLIEHFTKSTSKITQLHSYLEDTHGADVT
LIIDGFDELSNVLRRESFFKELLEKQHIPKARIVVTSRPFASASLHAIMDRRIEILGFDH
TSRKQYVDEALRDSPSKLDKLQKHFHLYPNIDAICYIPLLMSIIVYLCICQPDNLPPTAT
KMYQSFIIHTICHFLKRTGKIVEDKHINKIECLPHSIQQALQHLEKLAFNGLVEDKIVFT
IDEVHDICNEDPTCYGLLQSVQFYSPEEIGIATKSFNFLHLGLQEYFAAKYVGNLPESDV
YILLKESFLTSDEPDSKCARLSNMWIIYCGLTSGRCNCLRHWIAAPAFREIVTLPLPQSE
ESILSSGQSASDDKAKTQGTSKMMNSLVQLGSATDQDKYTTLSVSLDILENPLKVFYLFQ
CFQEAQDGTLCNILSDSFEDGEIDLSGYGRPHELVSLGFFLINSNKKWKSLSLRASQIRD
HGIKILHNYLCGNQTSMQEIEKIDLTDNYLTGESSPYIGDIIAQVRPRTLTLHGSSMYNL
KAIHAAMDTTATVKELCLSNNRLTSQESPVIRDMMSCLEELDLSNNKLDDDAAVMLSGGI
EQTQSLRSLLISQNKIGALGGKAIAEKLAYNATLEILSMAYNDINDSGAIAIAKSIAINS
TLKELHISSNRIKTRGSKAIANSLTQHASLKVLDLGMNAIADDGVVSVAENIVSNKTLKE
LDICGTMMTSIGATAIANSLAQNTSLEKLGIHCNHIGKDGAIALADAITKNTTLIELALY
GDDTIDEGSYIKILKSLHCNNTLCILSFDSILHDNDCFNHEVEAINSKRRILKTTELYFN
SVCWAPRRKSSLQFRFVKAQGGLYRKEYI
>evm.model.Scaffold_6__1_contigs__length_44055680.739
MRLKKHKEENDPWPPVKTKSYVTLGLMYQKDLQTKEQTIDLIHLRTKGDISTIPQKLDCQ
QLISIAQIFSCQSGSILIEGHPGIGKTTLVKEICIQWAEGKLLANDKLVLLLLLRDPNVQ
KITNMQQLIEHFAKSTIKVTQLHSYLEDTHGADVTLIIDGFDELSNVLRRESFFKELLEK
QHIPKARIVVTSRPFASASLHAIIDRRIEILGFDHTSKKQYVDEALRDSPSKLDKLQKHF
HLHPNIDAICYIPLLMSIIVYLCICQPDNLPPTASKMYQSFVLHTICHFLKRTGKIAENK
HINKIECLPDSIQQALQHLEKVAFNGLVEDKIVFTIDEVHDILCNEDSTCYGLLQSVQFY
SSEEIGIATKSFNFLHLGLQEYFAAKYVENLPEIDVYTLVKESFLTSDEPDSKCARLSNM
WIIYCGLTSGRCNCLRRCIAAPTFTEIVTLPLPQSEEFISSSGQSASDDKAETQGTSRMM
NSLVQLGSATDQDKYTTLSVSQDILENPLKVLYLFQCFQEAQDGTLCNILSDSFEDGEID
LSGYGRPHELVSLGFFLINSNKKWKSLSLRASYIRDHGIKILHNYLCGNQTSMQEIEKID
LTDNYLTGESSPYIGDIITKVRPRTLTLHGSSMYNLKAIHAAMDTTATVKELCLSNNRLT
SQESPVIRDMMSCLEELDLSNNKLDDDAAVMLSGGIEQTQSLRSLLISQNKIGALGGKAI
AEKLAYNATLEILSMAYNDINDSGAIAIAESIAINSTLKELHISSNRIKTRGSKAIANSL
TQHASLKVLDLGMNAIADDGVVSVAENIVSNKTLKELDICGTMMTSIGATAIANSLAQNT
SLEKLGIHCNHIGKDGAIALADAITKNTTLIELALYGDDTIDEGSYIKILKSLHCNNTMH
TKL
>evm.model.Scaffold_6__1_contigs__length_44055680.877
MDERLQRLGASKGAERPELGELFESVIPHFASYWKDIGAFLKIPPEDLRVIDKDVPGNCK
ECFYHILDIWLETTPSASWSQLAEAVYSATKPERMELDNAEIHLKERYQNTRFTGPDEEI
WSPWPDKPKLFANTALVHHKNKGKSKKEVSAMARSRSKGDICTTPKVLRRSRLLSLRQNM
MRRSTELTIEYLAHNTINTNITDIFTPVDDSPSPRVILIDGVPGIGMELANTEIRLKERY
QNTRFTGPDEEIWPLWPDKPELFTSIALVHHKNKGKSKKAVNAMAGFRRNGNISTMPMVL
RRSRLLSLRQNMMRNSTELTAEYLAHNTINKNIADIFRPTDDLCSPRVILIDGAPGIGKT
YLCKEIAYQWSQGQILTHKRFLFLLHAHDPRLQSLKHVKDLVALFCEFKNEETIDMIYWH
IKETQGEILTIVLDGYDEFYGGLQSDHLLSCIIRCEIFPKCGVVITSRSFACGSLCGQAD
RRMEILGFTSNDRQDYIQRALEKNPDDIARLTNYLDSHPTVDSLCYIPLNLTILLQLFTE
NDRNYLPQSRTELYKKFVDLTITLHIIKDEKMYKQPQRGDPFKGSIKQKLAQFSYNALRK
AHVVFSFEEVSRVCPEIVQSSGKTIHGFGLLQATQHFTTNGPTLSFNFAHSSVQEYLAAY
YIQSLPDDRQLNLLRDTFWDESARWEVEASMMTIGHFANKVYMLEICKQLT
>evm.model.Scaffold_6__1_contigs__length_44055680.878
MARSRNKGDINTIPKTPHRSRLVSLRQNIRSRCHSADLTAEYLADNTINKNIANIFRPAD
DSPSPRVILIDGAPGIGKTYLCKEIAYQWSQGQILTHKRFLFLLHAHDPRLQSLKHVKDL
VALFFELENEETIDTIYGHIKEAQGEILTIVFDGYDEFYGGLQCEHLLSRIIRCEILPKC
GVVITSRSFACGSLCGQVDRRMEILGFTSNDRQDYIQKALEKNPDDIATLTKYLDSHPTV
DSLCYIPLNLTILLQLFTRNDSILPQSRTELYENFVDSTITYHIEKDEKMYKKLQRLDSF
KGSIKQKLARFSYDALRKDVVVFNYEEVRSACPEIMQNSGRTIHGFGLLQVTAEHFTTNG
KPLSFNFAHSSVQEYLAAYYIQSLPDDRQLDLLRDTFWDERYLNTWIIYVGLTQGRSFAF
KHFLSGNQFSFTSKLFKEFHIAQKILQVKINRLRLFQCFKEAKDETMCNIIGESMQNKQV
DLSGETLLPNHVVTLGFFLTQSYSLEWEKLDLSFCNMQDVGCGILWKELASSTQSKVHIK
VMNFSGNKLSEMSAHALANLVQSCETEELYLSDNLLGDEGAKAFTSHLSSDTNLKLLLMN
GNNISADVAEEIEQRITATTSLHIVGITSHQLYVRNEPGDHIAEVLRCYTALNKISICNC
PVDAEHLEAILNLLVENAKLHTLHLSHIGLTGSMVKLFDTKWSSLRCLSNLSIVEPGLFH
IAADDLIDTVPVTSSAKVVTISDIKICARHSTYWEITKFVELHPSLMALEIPNCLPKEEK
FVDSLVTAIGTAPLMQEVDVSQNKLGPIGVQKIAGAIKNMPRLKSLIMRSNDINDVAAIA
LADSLENKIGLEVLNLCGNKILSAGVIAISKSLQENKTLQVLDFQNNGIELDAAQELSCM
LATKTNLLELNLSHNCLGTEGMIIIASALQKNSALKLLNVSSNKIESKASSDIAEVIKSN
TSLEVLNVSLNKLESFGCIKLCKALQKQHPNLKVFNISSNGVKSMAANEIAHTLQDKQKL
EVVNVSWNEFEGSLATIVASLKSTKLLKELTLRQSGTVNQKAVNKICQVINENSSLEVLD
LGSTKLHNMGAYKIFGALKENTTLKVLNVCRNNFDDCAVEQLSISFANNSALSELLLHYN
PVSDQVIKQFVFKILCSKSNLRNIWVPQISNERIRMEIDWEVEKINRQRAEDNKLKFSNW
>evm.model.Scaffold_6__1_contigs__length_44055680.888
MAVMIFYLIWRETLQATTSTGSGLKGTATPKLHELFEKVTPNFVSYWKDIGVFLKIPPED
LRVIDKDVPGNCRECCNRMLDIWLETTPSASWSKLAEAVESAVKPERMKLINTEKYLKEQ
YQETRFTGPDEEIWPPWPDKPKLFASIALVHHKNKGKSKMEVSAMARSRSKGDVNTMPKM
PQRPRLLSLTQNMRCPSADLTAEYLAHNTIIKNIADIFRPVDTTEDSPSPRVILIDGAPG
IGKTYLCKEIAYQWSQGQILTDKRFLFLLRAHDPSIQSLKQVKDLVALCCDFENEETLNS
IDQYIKETKGAFLTVLLDGYDEFPGELQSDHLLSRMISQPCWCAQIFPNTCNTITIMIVV
LKMSASAISIRSTDTCGKM
>evm.model.Scaffold_6__1_contigs__length_44055680.1323
MSENKQDNMEITTPWESIYHQCYPYLVQVLPMNDLTFLAELEAEGLLPENVKQAIQVEPT
QADKAVYYLHNVVDPVQHGSVRFCKLLILMRRRTDNFLLQVVANNFLGAQQQQPVILHGS
LALKYAAEFSRVKYQTQPPPCAGDLQRLQTVQLAIVSEEDEQHYISKYVVQGEWMQNSHE
SLSSIKDIFCYQNEPCPSRILIEGGPGVGKSTLAYKICQEWSNGELLEEFELVLLVTLRE
FWNVPLQQAIRSLLGDDAYQELEACMGSKTMLILDGFDEASEKQKSDPFLKDLLECLKLP
HVTLLVTSRSHAATCLTGFPRRIEVHGFDNDQVREFVQLRTTDRDQQSTEEFLRDLEKNS
NLYGLFRIPICLKMLTSVLNYNQINLNLLSNAAELLQIVVMSIFQQQQQKWLNTTAKCNE
NVHQTIKSKLPDIPDDAIGPAYLLSKIAYLAFFYWCIKDKKNFFKSSKVPKLVFTVDEIK
SIGVAVPDDFDGYGFFQTTHIHQLPKDIPTYSFFHLSVQEFLCALYISLLPHNKQYELVD
EHFDDFPYLFWYYFSLSKSSVPTPVCQLVWSKLTHHPNKNGSDIVKCAINCICECEEQLT
ALTTQLEPLKIDIGSYKSLLPYDFLCVSSLLSHYPVLKLMIWWCNVGDDGAEQLTKMISP
SSVNVLEDIDLHWNNFTFKGIEHVIKIINANISSLTRIQLGRNEFGDEGMELLSNSIQKP
EATVRELLVWQCKISAKGAKFIAAMLKGNRKLKVLVMHGNDVRDKGIAEIAGVFGQCTLR
ELYINHCGFGYNGAKSLADGFKSGTTIKHLKLWGNQITQKGACLMAQLATDGNRKINMNK
EYMEDDEVKRIMHITAEHYNAAEVESVPELTGHATYESKATATPKCGVIEILDTEPNMHK
LSKIVTPEIKHEWKTVAYSMEYRFPDVKAIERESPNDLAVCCQKLFEDWLSTNHYPTPHT
WHKLLERIEDVDNLYSAAEKIKEKLKEK
>evm.model.Scaffold_6__1_contigs__length_44055680.1338
MSALQVYQDYYVSLMDLPMNDAKFIAKLYSKGLLPGNLKSTIKAEKTPADKAMMFLDEVV
GPTVKNNDLTSFKTLLSIMEEGDDDVLKKLANNIRSSLDHQPSSCGSDHVNRSSSDDSTD
ELVETERGKKRTKSKNGKGAKTRKSYVSIESGDGQLQQATDNVKARYQRKGLVKSSTEKD
PWPPFHAESFTSLGLVHQKIKQLQVKEDTTKAARVRIKGEIHKIPELTSSIKLDNIHQIF
TPITSDDQCPMSILIEGHPGIGKTTLAKEICLQWANNKLLTSDKLVLLLMLRDPNVQKMT
NIEELVKYTLRADFAEIVLSFLYSTDGIGITFIIDGFDELSNELRHSSFFRELIEGDTLP
KARVVVTSRPSASGCLHQHVHRRIEVLGFEKLSKEQYVSEALKGSPDKLQTLTKHFRQYR
NIDAICYIPLNMAIIVFLCLLGSLPPTTTKMFESFILHTVFRHLKRTGKITGDEQIIKME
DLPQPVQQALQQLEKVAFAALKEDKIIFMVNDLPEMCRNDPTCYGLLQSVQCYCSDEIGT
TTNSLNFLHLGIQEYFAAKYVATLPDDKVYSLLVESFLVDNNKMPFIFKQDKAIRLSNMW
IFFCGITKGQSSSFKKYLSTNSSLLPSTTSGVIHDKIPIGSAVTISQDIMKDTSKVLYLF
QCFQEAQDDTMCDILSKSVYDKQTGRSVINLTFQPLIPVKVTSLGFFLSRTHKKLDELNL
RNCYIGDHGINILHQYLCGDKANELKIEEIFLVGNDLTVASSPLISDLITYLQLHKLSLF
DNNITRVGDICHAIFNTTTVKLLDISLNGLTSLEAPAISDMMTCLEELYISSNELDDGAV
ILADGIIKSNTLKLLEIGDNDIRARGAIAIANSLTHNTTMEELGISGNPISRDGAIAIAE
AITNNKTLKTLYLGGDDTLDEESAMIIMKSMYNNNSINELHLPETLKDNDNVKSEAENIN
KIRTNFNKKEAKFEYGTVYFVLI
>evm.model.Scaffold_6__1_contigs__length_44055680.1389
MSKRKVLKDSVNQLPSKRHKLDVGKSTNAPTEEEDSVMRVEVEGAEVIKQIKNKDDIPTM
KDLNRYVTKKYAADWVDIGLELGLQLHILNVIGTDYPNRSTTCFRIVLDRWLNLTTRPTW
KTLEVALTNVKRQQLGLDPVKDVYVSRMSASTDVSSSNQPSSIVKVPQVVNKLSDDLRAD
YKVTRRRPQEEEWPPEQPTSIVSVALIHYINRRTQQELIEISERFKEGASAVDKLVASSH
SKVTKNIDKIFAPDTNTSEPPKRILIEGAPGIGKTVLAKEIVYLWANDELLKDHKLVFLV
HLRDPKLRKVISVKDFLKIFTIKEVSQELEEYVEKSRGENVVFIFDGFDELPDELQRDSF
VTSIIKGTDVGKRFRQSIVVVTSRPKATLLLHNQVDRRIEILGFAKEERDKYISLYLKDT
PDKKQELDKYLKQHPIINDLCFIPLHLTILLFLFKEESLPETLTEMNEFFVTHTIYRHLN
KVTSSDKLVMTKLKDLPENIYKFVEKLSKLAFVGLQNNQLVFSYNEIKKLCPKIDKFPGT
INGLGLLQAVSHYVKGGVGRTTSVNFLHFTMQEYLAAFHVSTLPCDQQSSLMKRTFWDGR
FNFMWMMFVGIVGIRSNVFTSFISKHDTGGTIIPGNDVLSYHSRYVELSHAIQNDKRKCL
HLFQCYMEAKSDGIPHAISTIFSDGNIKLTGIALLPHHISSLVFFMSVSTTVNWRILELK
NCNLGNNGMNSLSEHLKKNEENASTLEYVDLSGNNSSPWSVYCIVIRHCCAHNLTLCGDD
GIEEYINDIIESLGKNAKLTSLTLCNIGRSGVNSIKEVIVNNTTLQEVNISWKKLKREDT
KDKTHIFMHTKLDTSAMTSNNHKLMDINVLYDEYCEPMSNKINLSKKRINDDIVSIIAFA
LHNNVIVERLDLSRNSISYEGAAAIANCFQENHTLIQLDLSLNMMTSSGMNSFVESAINT
SALEYVDLSGNESSPWGAYCAIIRHSCVLSSLTVCGEFGMEDHVREIIDSLEANVILASL
TLYNIGRAGIESIKAILSCNTTLSKVNVSWKKIKGEINDNNVLLHTRKTYNDRVVDVNIL
HDGHHEYLPRVVEIANTIINDNAAVIVAFGLHNNTTVQKLKVSCSQMSDVVAISDGLKYN
STLLELIVLLPMTSKYPWKRLGLSLNRDEMLWNMAGQRIGDAGAIIVSAMLSNKVTKLDL
SFDSICDDGVISISDCLKSNCTLQELNLSRNDITDEGAKKLAESLKINKVLQTLDISFNN
ISNNGAIAIGDHLKDNVTLKELDLSNNMITCEGAKMVCHALQLSTKFKKLNITKQFTLLN
TYV
>evm.model.Scaffold_6__1_contigs__length_44055680.1648
MASGEMSLQEQKRVLTNNHKFIVDNLDADDVIDELIQEEMIGRYAAQRVQLVRMSRVDKN
KIIVDQLSIAGPGTLEKFCEILKRNKRQTFIAEELEKCSVRSTTNKCPIVKYGPVGISRL
QARYLTYLSTDWPHYYVRLALVKREKVTRADKNLEEITRLTLQGQVDEILLKKEQLGELR
DIFHYQNKPCPRLILIMGGPGIGKTTLANEICVKWAKRDGFLSEDFDIVILIPLRSVQQR
SIEEVMTEHIGEETYKQVKKSAGSRCLVILEGLDEMAAEHRESDPFFVRLVKECTLLEKA
IIIITSRPHACEKLDAGRRVEVVGFGKEEIREFVEKSFTNNVKNVEEFSQQLKEYPHLAS
LSYVPMNLEMIVDIFECSEKKLPSTITQLYRLFIVMTLERQFKKGNERKLVCSSVAAVNS
IEGKLCKVLAGVPKEAVRTVLLLCRLAYHGFFDWYSERKWTKWKDPKIIFTVADLKECGI
EVTADWDGYGLFKATHTRQLPTSTITYTFSHLTIQEFLCAVYISLLSQEEQQHLLSKHFS
NYPNVFIFLCGVIGVVSSEMFQFAFFGECSDCITAVKCLYESQQTSPPQLVIPIRLEIRG
SLLPYDIVCISYVMSCYPVSELHMIECHIGDKEAELLVKHYPSKDATLLEVLHLRHNNNL
TIDGLVHIMKIVKTSSASLRVLKFRVNPNIGDDGISLISSELQYNNILTELRVPVCGLTA
KGAICISEMLGKYSLQVLEMTGNNIGNNGITTIAGALCNSHISELYISDCGITLTGARSL
AAGLLVNNSIRILNVSGNSIAVEGACLILQSAVDNGICQEVVIYDKGFGKLRGDEDYRND
DEVKRMMIILEQRKIQETSRLKETTEQVNDEEYVTCSEDDDQLQLQQENTQLNNTSSEDD
DQLVRQEEITGQNVQVNSGVSRTCHYKNCSII
>evm.model.Scaffold_6__1_contigs__length_44055680.1931
MMASGKMNLEEQKRVLTNNREFIVDNLDADDVADELIQEKMMGRNAAQRVQLVGMSRVDK
NRIIVDQLSIAGPGALEKFCEILRRNKRQTFIAEKCTTTNKCPTMKYSTTSISRLQASYK
ALLRSDWPHYYVRLALVKGEKVTRADKNLEEITRLTLQGQVDEILLKKEQLGELRDIFHY
QNKPCPRLILIMGGPGIGKTTLANEICVKWAKRDGFLAEDYDIVILIPLRSVQQRSIEEV
MMEHIGEETYEQVKKSAGSRCLVILEGLDEMAARRQDSDPFLVRVVKKPCTLLEEATIVI
TSRPHACEKIDADRRVEVIGFGEKEIQTFVEEKLSNDLKCVEEFSHQLKEYPHLESLSYV
PMNLVMIVDIFECSEKKLPSTITQLYQLFIVMTLERQVRKENERKQVCSTVAVAANSVEE
KLCKVLTGVPKEAVTTLLLLCRLAYCGFFDWYSDREEGWWRKWKDPKIIFTVADLKECGI
EVTAEWDGYGLLKATHTHQLPTDTITYNFSHLTIQEFLCAVYISTLSQEEQQRLLSEHSS
DYPNVFIFLCGVTGFVSSEMFQFVFSKLSEYGDSVTAVKCLYESQRTSPPQPVTPIRLEM
RFCSLLPYDVVCISHVMSCYPVYELDMFGCDIGDKGAELLVKHYPNKNTTGQLLEVLNLR
FNYLTIDGLLHIMKIVKTSSASLRVLDVNVNDISDDGMSLISSELQYNNILTELSVVKCG
LSVKGAICISAVLGKCSLQVLDMSFNNIGDDGITAIARTLSNSQISKLEVCECDITLTGA
RSLAAGLLVNNSVRILEVWGNPITVEGARLILQSAVDNGVCQEVGSDYKDDDEVKKMMII
LRQRREELQQHNTSQEVQHHVD
>evm.model.Scaffold_7__1_contigs__length_41675499.266
MASMNDHENMDSTTRPTIEVLSEHVVPLVATRWNDIGLELGLDSETMRSIIEMSLHKDVT
CCSTLQFQREGMEKNAVRKTQSFRRQLPVQDVMKCKAMFNKWLETSNSASWDQLIKAVKS
IKLNDVAGEMQVLLKMKKIGDCTTPGTGKSPSLMKLNIHVTPSKESIQLLFRDTDTVRTV
KEKIQERLDILANTQMLLYAGQELNDECILYEYNILSGSTMQLTGYDLSTMMKIRSFRNY
KRIQQPSLHSKLYETVALIKSEDTTTCITFHGDMAEDGDYDSPMSLKIEEIFYHPYNNNP
KNVILIEGPPGIGKTTLCNEIVFRWAKGELLTSCELLLLLPLRDPNVRKISTPREFAKYF
AQPVNKTSVLCDYLENKGDVTIIIDGFDEMENELRNSSFFTELIRGKLLPTARIVVTSRP
SASACLRNVVDQIVEIIGFHKTSRNQYASKVLKDSPSSIVKLQKHLQQHPNIDALCYIPS
IMSIVTFLCLHQPNDLPSTASKMYRSFIILTICHYLKSKKIIPKGKVIINKERFPQIVNE
VLQQVAKFAFKALLADKIVFTAEEISDMCKDDPTCYGLLQSVEYQNSVKSYNFLHSTIQE
YLAAYHIATLQSNEVDQLLKDSFFSGKGSSDKSIRLSNMWIMYVGITGGNNHSLRHHLGL
FAHTHSVHGYSNPVFDCDVDLLSSSVLPSSTQTTLDSPIRAVSPSLSNDSLQLHCSSLLP
LATKVPHCLLFNDQNTFTTNIMQLKVTSMALSEPCSKNVAFSQETDDLGRVFYLFQCFQE
AEDGILCDILSKSFNGNIINLKDYNLGISHQIESLGLFLTNRKWEGLILSNCQIGDGGII
LLHRYLCREKQVILVIDFMENNLTEVSLSFISDIITYCHPRSLKLGCNDLACVETITKAV
ITSPTLKVLNLWGCGITAQGAVAISDMMTALEELIISNNNLSDDGAKQLSVGLSKTNTLR
ELYINDNNIGSQGTVAIAHALTLNTSLEILNLTNNFIDEVGAIAIAEVIMENKTLIELLL
YGDYTLNEESAKLLLEKLCNSNNTISKVGFSKRLARDNCIMSCIENINIARKRNHTQELK
FKFH
>evm.model.Scaffold_7__1_contigs__length_41675499.273
MSGIEHSTRKSYTLLLNTFIVNAPSITTKQYHLLPDVEDVKWNSTWKSTAELPTTKLLMN
NVVPLVATHWYELGLELLGETSFVLLDQIAKKDKLNHKDCCAKMLTKWQEDQSSNATWDQ
LIKAMKFIGLSSVASDLEQQIQQLFLRETAECLKKEYKMNCQFSQEPLLTVRAKHCPIDV
LTTSNGTKTVDLSYAEKDENKLDTTFQILTTVTSLFCSSSKQGLPSRVLIEGIPGIGKTF
LAKEVAYHWAKGSMLTDYQLLFLLLLRDPVVQKITTLLELVQCFTLSTNEAEQVCNYLQS
VNGKSVLFLLDGYDEMPSELCCSSFLHDLISGKCLTNARVMVTSRPTASSSLCPLVDHRI
EILGFSNSSRVKYITEALQDSSVTMDLIKYLQQHPSINAVCCVPLTLSLLIDLFKMDKNL
PTTTSELYKSFIILIVRKNLKEMHQDKVINEINHLPPPACEMLLQLSKLAFQGLLQDKIV
FTFEDLPELLRDNPTCYGLLQSVEHYSVAAPTSSFNFIHFSLQEYFAAFHVSNLPKVEVG
ELLVKSFLRADSSLSVRLSNMWIFYFGITGGQCTSLRSYVANYGQPMQYGQQMLASKDFL
LSTVIPSENSYTTDEIQKEFVSNHEKISQVILEDHCKVLQLYQCFYEAKDISLCKVLANT
LDNTITLENKFVETNHLISLCLFLLRSPGRYKELNLFGCHIGDHGIYWLSQFLCGNGGIK
IAIEIINVMDNDLTEASMSFIAELVNHFQPHTLKLGSNQIQRVDVISLVMVSSLTALNLW
GCDITAPAGTALAKMITFLTELNIGNNKLGDAGAELLSEGIRKSLQLQVLNLNNNSIGPR
GAVAIIDALSNNISLVVLNISNNAIGEEGAMAIAKTVRSNLTLQKFLLCGDATLDEDLAV
LILESLSRNVRITNIGFPTRFADGNRIKSQVESINVGRVKYHDPKLVLRFAK
>evm.model.Scaffold_7__1_contigs__length_41675499.279
MSGIEHSTRKGYTPLLNTLIVNAPSITTKQYHLLPDDEDIKRNSTWKSTAELPTTKLLMN
NVVPLVATHWYELGLELLGETSFVLLDQIAKKDKLNHKDCCAKMLTKWQEDQSSNATWDQ
LIKAMKSIELSSVASDLEQQIQQLFLRETAEYLKKEYKIKCQFSQELLLTIRTKHCPIDV
LITSNRTKTVDLSCVEKDENKLDTTFQILSTVKSFFCSSSKQGLPSRVLIQGSSGIGKTV
LAKEVAYNWAIGSMLTDYQLLFLLLLRDPVVQKITTLLELVQCFTQSTNKAKQVCSYVQN
INGKSVLFLLDGYDEMPSELCCSSFLHNLISGKCLTKARVIVTSRPTASSSLYPLVDHRI
EILGFSNSSRVKYITEALQDSSASLDFIKYLQRHPSINAVCYVPLTLLMLIGLFKMDSKN
LPTTTSELYKSFIILTVRKNLKEMRQDKVINEINHLPPLACKMLLQLSKLAFQGLIQDKT
IFTFEDLPEELRDNPTCYGLLQSVEHNSVAAPTSSFNFLHFSLQEYFAAFHVSNLPKVKV
SELLVKSFLRSDSSLSVRLSNMWIFYYGITGGQCTSLRHYVANYAQPMQCSQQMLASKDF
LLSTVSLPSEKSYTTDEIQKEFLSNHEKISQVILEDHCKVLQLYQCFYEAQDSSLCEVLA
NTLDNSITLEDEFVIPNLLISLCLFLLRRSPGRYKELNLFGCHIGDHGIYRLSQCLCGNG
GIKIAIEIINVMDNDLTEASMSFIAELVNHFQPHTLKLGSNQIQRVDVISLVMVSSLTAL
NLWGCDITAPAGTALAKMITFLTELNIGNNKLGDAGAELLSEGIRKSLQLQVLNLNNNSI
GPHGAVAIIDALSNNISLVVLNISNNAIGEEGATAIAKTVRSNLTLQKFLLCGDATLDED
LAVLILDSLSQNVRITNIVFPTRFADGNRLKSQVESINVGRVKYQDPKLVLRFC
>evm.model.Scaffold_7__1_contigs__length_41675499.283
MNGEHENSAEKDITTQPTMEDVLNRVASLVAPHWYQIRDHISLALDLDSDSMGSVVKMNN
KLASTDCCKEMLSKWLKTSGTTIFNQLIKSLNSIKLDKIAEEIKLLKNSLAGIAEQYTTS
GVGTHDKINQPQLSHHMSAYRKFLQSKYKSLELVSIDDFPTSLTLVKIDKQGRTVSTENS
RDDNVTLSEALDIDDKIRTMILIEGNPEMEKTTLAVNICKCWAEGSLLQNYNAVVLLPLN
NKKIQKSQTVDELLQTADDELNKNVISEITRDLGERICFILEGYEELPHQCSVLTKLKKY
LPECMLLYITHPEACDKDSLEILTSRIIKIEKCKENSIDDVITNMKITSIKNYKQLNVFK
LYQIIALLKSKDATALITLYALTSKNRESKPSMSPKFTDIEKIFHNPFDNNHKRVILIEG
RPGIGKTTLANEIGFRWAKGELLTSCKLLFILPLRDPTVQKISSLKEFVSYFTHSTKEKN
LLCSYLENKGNVTIILDGFDELNNKLHDRSFFMKLIQGQCLPKARIVVTSQPQASACLHG
RLDQRVLIFGFSRDSREQYIHDALKGFSSETLWKHLQQHPSIDVLCYTPSVMAIITFVYL
HQPDELPSTASKLYKMFVLFTIYNYVKKEKMISDDITINEVEKFPQSISKFLQQLQKFAF
KSLVENKSVFTEEEILDVCQGNLACFGLIQSIEHVHSSTKSFHFVNFSVQEYLAACYITS
LQSDEADQLFKNIFSSIGCEEVSDHMVRFSNMWMFCCGLTDGKDVSRWQTYTTKNIELKG
TFKALTLLFSNNDTFSQELLEDPTKIFYSSQCFQEAQDDRLCEVFSTSFNDKILNLRDKQ
YSIPHHVESLGIFLASTKWTKLILSNCQIGDDGIILLHRYLCRDTKKDQEISVIDLMENN
LTDVSLPLISEIIIYCCPYTLRLGCNQFSSLEDITKAVIISSAPKVLDVWGCNITAQGAK
AIVDMMNHIVELVISNNNLSDEGAKYVAQGLVKTKSLQVLYIVDNKIGSEGIVTIARGLS
LNTSLKVLNMTNNVIDQDGARAIADAILNNNTLDELFLWGTLNEESAILLLEMLCNSNNT
ITKLGLPEKLSTNNCIISYMENINFTRKRYNKQGIEFDFY
>evm.model.Scaffold_7__1_contigs__length_41675499.296
MNGEHENSAEKDIATQPTMEDVLNRVASLVAPHWYQIRDHISLALDLDSDSMGSVVKMNN
KLAATNCCKEMLSKCLKTSRGSTIFNQLIKALNSIKLDKIAEEIKLLKNSLAGIAEQYTT
SGVGTHDEINQPQLSNDMSTYRKFLQSRYKSLELISIDDCSPSLTLVKIDKQGRTVSTEN
SRDDYVTLSEALDIDDKIRTMILIEGNPEMEKTTLAVNICKCWAEGSLLQNYNAVILLLL
NNKRIQEAQTVDELLQTADDELNENLITEITRDLGEKICFIIEGYDELPHQCSVLTKLKK
YLPECMLLYISHSEAYDKDSLETLTSRIIKIEKCKENSIDDVITNMKITSIKNYKQLNVS
KLYQIIALLKSKDTTALITLYAPTSKNRESKPSMSPKFTDIEKIFHNPFDNNHKRVILIE
GRPGIGKTTLANEIGFRWAKGELLTSCKLLLILPLRDPTVQKISSLKEFVSYFAHSTKEK
SLLCSYLENKGNVTIILDGFDELNNKLHDRSFFMKLIQGQCLPKARIVVTSRPQVSACLH
GRVDQRVLIFGFSRDSREQYTNDALKGFSSETLWKHLQQHPSIDALCYTPSVMAIITFVY
LHQPDELPSTASKLYKMFVLLTIYHYVKKEKMISDDITINEIEKFPQSISKVLQQLQKFA
FKSLVENKSVFTEEEILDVCQGNLACFGLIQSVEHVHSSTKSFHFVNFSVQEYLAACYIT
SLQSDEADQLLKKIFSSTGCEEFSDHRVRFSNMWMFCCGLTDGKDVSLWQTYTTENIELF
SNNDTFSPELLEDPTKIFYSSQCFQEAQDDRLCEVFSTSFNDTILNLKDKQYLIPHHIES
LGIFLASTKWTKLILSNCQIGDDGIILLHRYLCRDAKKDQEISVIDLMENNLTDVSLPLI
SEIIIYCCPYILRLGCNQFSSLEDITKAVIISSAPKVLDMWGCNITAQGAKAIVDMMSHI
VELVISNNNLSDEGAKYVAQGLVKTKSLQVLYIVDNKIGSEGIVTIARGLSLNTSLKVLN
MTNNVIDQEGARAIADAILNNNTLDELFLWGTLNEESAILLLEKLCNSNNTITKLGLPEK
LSTNNCIISYMENINSTRKRYNKQGIEFDFY
>evm.model.Scaffold_7__1_contigs__length_41675499.299
MNGCDRPTLRDLFKQVVPLVHSHWYKLGIELLDPKYASALDIGADTGNTGNDTTTCCRKM
FKRWLETDELASWDKLIDALTILEMNSAASDIKQRLLLPLVITRKAGDAIVIDQIENKDD
IPTMRDLNRYVIKNYAVDWKDIGIELGLNFDVIDFIEKDHPHQAVACLQEVLSKWLKTTP
NATWKTLEVALTNVRRQPTDIDPVHDRPTLRDLVNHVVPSVADHWYDLGLQLLDPKYENV
LDTIEADTKNDTKTCCRKMFSKWLNTDELASWDKLIEALTLIGLTSSVGNIRQILLAPAA
TTADDGAVVINQIQNKDDTPTMRDLNRYVVRNYAADWRDIGIELGLDPGILEMVERDYPD
QIVARFQMSLYKWLNATPNATWKTLEVALTNVRRQQIGLNPVDDVHDVIAVHLKKRYYIV
ISQNSKDTWSPFMAEPCPIAALVKTVKTASYTKQNMKSLKISNIEQFFSEFGINLTGVIL
IEGGPGMGKTTLTKTISAKWAIGKLLTFSRLLFLLFLRDPNVQRITTLQELTKYFTQEAS
KAEQLCSYLESVNGEDIVFILDGLDEVNIKLFQSTYFQKLISRQHLTKATIIVTSRPSAA
ALLYDFVDWKINILGFDESSREQYATEALKNSPQLLLKLQRHFQEHSYINALCYTPSVMS
IITFLCLHHQEDLPLTVSEMYKRFIMLIILRSLNMAQTDILIKSINDLPSPVGKAYQHLG
KFAYESLVKDKIVFSVEELPELCRYDPTYYGLLQTVEHYSAATATRSFNFIHFTLQEYLA
ANYVAILPPGEVDDLLMESFLINSSKNSSSVHLYNMWIFFCGITGGQCIFQKHYLTPDPI
KILYLYECCLEAQDDKMCGLLSTSFDKNTINLKDYQFVHLYWITSLGLILSESSHKKWKE
INLFNCHIGDYGIHLLCQYFCRGDKEREVTTIDLRENSLTEVTLPHICTIIRYFQPHTLK
LGCNYIASMQGISDAVKILSSVKVLNLWGIGVTERGGAAIADMLVVLVELNVSNNYLADH
GAVLISEGIASTKTLQKLYINDNEIGPLGTKAIADALSVNTSLELLNMSKNAVGQDGASA
IAKAITTNKTLTKLYFWDDRTLDEESAMLIVRSLHLNDVIVKCGLPKRLASDNRLVNYLD
NINVARNKSNVQELVLAFY
>evm.model.Scaffold_7__1_contigs__length_41675499.337
MPIAKRKPRNRPEDTFEDTLEDTKHHDRCVGVALFLYDDGMIYDDGNGEPGTDDQNMLDF
AEKDCEKLVRLFREEFMYNVRQLHNLDKKRLQSKCESTLKDYEFTETFNRILVYFSGHGE
NGAIVLNGEKVLITDMISWFNNDSLKDTIRMFFFDTCRVETETREEPTNTNRYDFLSKVE
GILVAYSCLPSSKAYGDSTDKGSFWTNCLFQALKQSKMEDSVHDVLIETNRMLKEELTES
EKSQIPVYSGQGLRQNVYFRKEANRARLGAIPGISCQSHLSHHMSKYCQYLKGRYRSLEL
ISIDDQLDCSSSKYVSLTLVKIDRQGRTTSTENRRGDNVTLSEALDVEGEIKKVILIKGD
PGMGKSTLAINICKCWAEGGLLQTYNAVILLTLRDPEIQAAKTISDLLLTEGKLRDNVLE
EIIDCLGERICFLLEGYDELPEQLRKSSVFTKLKEKLPNCTLVYTSRPEACDKLESVASK
IITIEGFKKESVDECISNTFDCVDNGENLASQLKSQLRLNQIITEILHIPINVAIVCVIF
FHFSTLPETLTELYTLLCLRLILRYITVRTVNVAKVEILRSLDHLPEGISEQFSQLCFIA
YKGIENGNIIFTSQDLLDIGIVEDKMSDLGLLVTAPSTSVYGREKSYNFLHKTLQEFCTA
WYISKLSLQDQLKCINTYWNCIDTYWSGRNYRMVWRFYSGITKLTNKEVLNSILPYKLVK
SGLTECRIRHLMDCVCETHNSELCRIVGDHFDGNIPIHNEAHVTRYFLTHYKGTIRQVDC
GCCYDDELQLLVTLLQRRQSQHNNDNLTLSITDRRITHQSFSLLVQLMSTQYPIVELNIN
GITVQSTSDMVSTGDYPNSNVTSTHMVLSQVFTSSNTLSVLDISGTDIGPEGAACFADLR
NVLIHDLRMAECELGPTGADKIGEFLYHNNSIVSIDLSDNDIKDSGVERLVYHLNKNNKL
QHLNLRCNNITAVGANHLRRLIATDHPTLTSIELSNNCLKDEGVSVILSSLTVTMEYIGL
RIVDMTSSSCPIIGASLNKIKSISFDLPDDVNEVISLANTTVLKQLELCITSDSANHKML
GAIRQSDNIEILKLHYLSIMEWVADITKLLECSKTLTQLTITSDRQTPQAILLIADSLTV
NNSVKTFTYGNQYTYQTTTLKFLEQVKQAYTVEEVILGVSSEACFDHQFLGDVEKCVQQI
NHIRSTKDMSSLLKVEIFDW
>evm.model.Scaffold_7__1_contigs__length_41675499.350
MMSSKDPSKNESSSQLTSEREVFTRYYAKLCELLPVTVEDSLPHLVTSNVLSFEEEEEIL
SHSTSSSKARAILVPIRKALFEGIPRPFHEFLKVMQSSRHVECTELAKQICSDLDIISTD
TEDNTSRVGMQDNVNRPQLSHHMSTYRKFLQNKYKSLELVSIDEQLDCSSSKYVSLTLVK
IDRQGRTTSTENRRGDNVTLSEALDVEGEIKKVILIKGGPGMGKSTLAINICKCWADGNL
LQNYDAVILLTLRTQKIQESHTVDDLLLTPHDKLKGNIFTEIVMSLGEKVCFLLEGYDEL
PYQLRKSSVFTELRECFPKCTLVYTSRPEACDALENIASRIIEIEGFKKESVDEYISNTF
TDVKDGKELAAMLKLQLHRNSALQGVITVPINVAIVCLIFFYYSTLPETLTELYTLLCLR
LILRYITTRTANIDQVEELRSLDDLPEDIAKQFSQLCFIACKGVESNKIIFSSHELQSIG
IVQKKVSDLGLLVTAPSTSVYGREKSYNFLHKTLQEFCTAWYISKLSLQDQLKFINAYWD
DNHYNMTWRFYSGITRLDNKEILNRLLPYKLVKSYHTVRRINHLMYCMYEAHNSELCQIV
GDYLDGILRYSVTHVIDYFLTLYSGAMKQIHGGHWDNDNFQELVQSLQRRQPRYSNDSLI
LNISYCRITCQSFCSLVQLLSMPYRIVELKIRSTNFLSVSDMDCPADHPNANKTSTHLTH
IQVLTQLFTSSNTLSVLDISGTDIGPEGAACFANLRNVLISDLSMAGCKLGPTGAEKIGE
MLYHNNSIVSIDLSSNDIQDSGVKRLVYHLNKGNKLQHLNLWGNKFTADGANYLSTLISS
DHPTLTSIELSGNPLRDEGVRVILSSLTITMEHIGIWMVDITPSSCPIIGASLKNTRSFH
FDLPYDCPCEVVSDGLANTTALKQLDLYIRSDSVNHMMLNAIRQNDNIETLKLEYWSIKE
WWVVDITKLLEYSKTLTQLVITNWGQLPQNILLIADSFAVNNSVKTFKYGDEYMDQATTL
NFLEQLKQAYTVEEVTLGVSDEAVSDYQFIGDVEKCVQQINHIRSTKGVSSLLKVEITNI
VLY
>evm.model.Scaffold_7__1_contigs__length_41675499.366
MMFVNLVNIVYCICIGIDKINQPQSSHHMSTYRKFLQSKYKSLELISIDEQLDCTSSKYV
SLTLVKIDRQGRTTSTENRRGDSVTLSEALDVEGEIKKVILIKGDPGMGKSTLAINICKC
WSEGSLLQTYNAVILLTLRDPEIQAAKTISDLLLTEGKLKESICEEIIGFLGERVCFLLE
GYDELPEQLRKSSVFTKLKEILPNCTLVYTSRPEACDKLVNVASRIIEIVGFKKESVEEY
ITNTFDSVDNGEKLASQLKSQLHHNWTVRGILNIPINVAIVCVIFFHFSTLPETLTELYT
LLCLRLILRYITARTVNVAKVEKLRSLDHLPEGISEQFSQLCFIAYKGTENGNIIFSSQD
LLDIGIVENKMSDLGLLVTAPSTSVYGREKSYNFLHKTIQEFSTAWYISKLSLQDQLKCI
NTYWNDNNYIMVWRFYSGITGLNNKEVLNCIPLPYKLVKSHLTKRKIHHVMDCMYEAHNS
ELCQIVGDHLDGDIVYDAAHVIGYFLTHYKGTMRQVHRRYIWNDDQFQLLVTSLQRRQSQ
HNNDNLILNIPFCSIMHQSFSLLVQLMSTQYPIVELNIKGIKIQSSSDMVSTGDYPNSNV
TSTRMVLSKLFTSSNTLSVLDISGTDIGPEGAACFADIRNVLIHDLRMERCKLGSTGADK
IGEMLYHNNSIVSIDLSRNDIKDSGVERLVHYLNKSNKLQHLNLWGNKITAVGANHLRRL
IVTDHPTLTSIELSHNPLEDEGVHVILSSLTVTMEHIGLRLVHMTSSFCPIIGASLNKIK
SISFDLPYDDCEVISLANTIVLKQLELDITSDSANHKMLSAIRQSDNIETLTLHYLFIKE
WAADITKLLEYSKTLTQLTIRSDNQPPQDILLIADSLIVNSSVKTFKYGDSNMDQTTTLK
LLEQLKQANTVEEVTLGVSHKVYNDYQFLGDVEKCVQQINHIRSTKGVSSLLKVEFDTWV
GI
>evm.model.Scaffold_7__1_contigs__length_41675499.368
MSSQCKYQPKKESSSQSTSLSEREVFTRYYAKLCELLPVTVEELLPHLVTSNIISFEEEE
EILSHSTSSSKARAILLPIRKALFEEIPRPFHEFLRVMQSSRHVECAEVARQICSELNIM
TGVDKINQPQLSRHMSTYRKFLQSKYKSLKLISIDEQFDCSSSKYVSLTLVKIDRQGRTT
STENRRGDSITLSEALEVEREEKVILIKGDPGVGKSTLAINICKCWAEGSLLQTYNAVIL
LTLRDPEIQAAKTINDLLLTEGKLRESVLEEIIGCLGERICFLLEGYDELPEQFRKSSVF
TKLKEKLPNCTLVYTSRPEACDKLESVASRVIKIEGFIEESVEEYITNTFDSVDNGEKLA
SQLKSQLHHNWTVRGILNIPINVAIVCVIFFHFSTLPETLTELYTLLCLRLILRYITLRT
VNVAKVEKLRSLDHLPEDISEHFSQLCFIAYKGTENENIIFTSQDLLDIGIVENKISDLG
LLVTAPSTSVYGREKSYNFLHKTLQEFCTAWYISKLSLQDQLKCINIYWNDDNYIMVWRF
YSGITGLNNKEVLHCILPYKLVKSLFTAGRRIPHLMDCVYEAHNSELCQIVGEHLDGNIV
HYHTAHVIDYFLTHYKGTMRRVNCLACWDDDEFQLLVTSLQRRQSQHNDDNLILNVPDCR
VTHQSFSLLVQLMSTQYPIVKLNIVEIKVQSTSDMVSTGDYPNSNVTSTHMVLSQVFTSS
NTLSVLDISENDIGPEGAACFADLRNVLIRDLRMAECKLGPTGADKIGVMLYHNNSIVSI
DLSDNDIEDSGVERLVYHLIKNNKLQHLNLWENEITAVGANHLRRLIVTDHPTLTSIELS
NNELKDEGVLVILSSLTVTMEHIGLRGVDMTSSSFPIIGASLNKIKSISFDLCNDDYKVI
SVANTTVLKQLELDITSDSANHKMLSAIRQSDNIETLKLHYWFIKEWVADIIKLLEYSKT
LTQLTIRSHNQPPQDILLIADSLKVNNSVKTFKYVDENMDQTTTLNFLEQLKQAYTVEEV
TLGVSSKAYHDYQLLGDVEKCVQQINHIRSTKDVFSLLKVEIVIYYKR
>evm.model.Scaffold_7__1_contigs__length_41675499.379
MGKSTLAINICKCWTQGSLLQNYDAVILLTLRTKKIQEAQTIADLLLTPDDELRENINKE
IIRNLGEKICFILEGYDELPYQLHTSSVFAEIRNYLPECTLLYTSRPEACKMLEYGASRI
IEIEGFKENSVDEYISNTFEFVNDGEKLASQLKYQLKHNSILKGISHVPINVAIVCLIFF
YFSTLPDTLTELYTLLCLRLILRYITVRTVNIAKVEKLRSLDHLPEGISEQFSQLCFIAY
KGTENGNIIFTSQDLLNIGIVENKISDLGLLVTALSTSVYGREKSYNFLHKTLQEFCTAW
HITKLSLQDQLKCINTFWNDDNYVMVWRFYSGITGLNNMEVLNSLPLPYKLVKSHLTKRR
IEHLMYCVYEAHNSELCQTVGDHLDGKVSVEYSAGDVIDYFLTHYKGTMKQIHCESYWND
GQFQVLVTSLQRRHYDNDNVILNIPNCSITHQSFSLLVQLLSIQYPIVELNIKWGINIRG
INFHSTSDSSGDYPNSNVTTTHLLDSQVLSKVFTSSNTLSVLDISYTDIGPDGAACFAAL
RNVSIHDLRMAMCKLGPTGADKIGKMLYHNDSIVSIDLSDNDIKDSGAERLVYHLNKTNK
LRHLNLSWNSITAVGADHLRRLLASDHPTLTSIELSGNPLGDEGLHVILSSLTVTMEHIG
LRCVHMTSSSCPIIAASLNNFRSICITFDLCINWEVILAKTTVVLKKLEISFFSWNDLAN
HKMLNAIMQSDSIEVLILDYAYFKEWVTDIVKVLEYSKTIITQLIIITWGKLPPDILLIA
DALTVNNSVKTFKYGVSNMDKTTTLNFLEQLKEAHTVEEVTLGVSDDTKDDYQLLKDVEK
CVMQINHIRRTKGISSVLSVEIIYGNFAKTI
>evm.model.Scaffold_7__1_contigs__length_41675499.457
MSCEDQSKKESSSQLTSEREVFTRYYAKLCELLPVTVEELLPHLVTSNVISFEEEEEILS
QSTSSSKARAILLPIRKALLEGIPRPFHEFLKVMQSSRHVECAELARQICSELNITTGTT
VTRCPQAYFTECMSKYRQFLQCKYEALDMVSIDEYLNCSASCYINLTIVKIDRQGNAHED
YKTGNLSALSEALDVKGEKKKVVLFKGDPGMGKTTLAINICKCWAEGSLLQTYNAVILLT
LRDPEIQAAKTVADLLLIPGDEKRRMVLNEIVESCGDGICFILEGYDELPRLLQKSSIFT
KLTDNFPKCTLVYTSRPDACDRLENVASQIIQIEGFDQESLEEYISNTFKKIDDGETLAS
KLKLQLKNNHVISRILHIPINVAIVCLIFFHFSTLPETLTELYTLLCLRLILRHITTRTA
NVAQVEKLCSLDDLPEDIAKQFSQLCLIAYKGIESCRIIYSSQDLQSFGVPIDKISGLGL
LVAAPTTSIYGKEKSYNFLHRTIQEFCAAWYISKMSIQDQLEYIKTYWIYRDHIMELRFY
AGITGLRCSEVVNFMLPSKLVSWWFTDHLNNTIPLLMYCVYEAHNDEVCQLVGDHLDGIV
DLTSENTLSIHDTIIHSTAYFVIQYKGKLLQISTDWMRTAYEFEMLFEALQERMPQHNNS
NDNLVLRFKNSRITDQSLSFIIKLLSIQYPITELYMPHMYLKDTTCNNKDSTPTYPDVQM
LSKIFTTSNTLTVLDISGTSFNTEEVASLANLRNVLVCDIRMQRCNLQNTGADKIGEMLY
HNKSITSIDLSHNDIEDSGVEKLVYHLISNNTLQHLNLRGNKIALVGAMQLRRLISTDHP
ILTSIELSGNPLGDEGVCVILLSSLTVTMDHIGLEGIDVEMPLTCYIIAAALHKVKSISL
NLPDNEIINKSIAKATTLKNLEVFIDIHTTFYKPAYENTIIAVSHNKSIERFILSYHGWY
HGWISGIPHILKHNKTLKELIIKTANFLECIDVFVLPFVTQLADSLMVNNSIKVLSIYNI
SMEGKLPMELLEKLKHNHVLEELTINFFGVDDRQLLNNMEKTIKEINQARRTAGVTCQLK
LFLIN
>evm.model.Scaffold_7__1_contigs__length_41675499.588
MAEHKFGLEFGESEQEFHLSASLQYSYVQKRFDVSEHTWPPTAPKEFTPVVLTYVKKQPS
FKEAVTITETIHTGRISEIIQAKDITQHAKRLKLDQDYQILAKALRTSTVTRNIADIFEN
CSDSPIILVEGAPGIGKSILMNHIAYEWAKGILLHDCRLVLLIHLSDPFFQHATSLEDIF
HGCLSNISIPNLPACCDYMVKSYGRSLAFLIDGYDQFPDELKKKSVVSMIISRKFLHQCT
LVVSSRPHALQILRHQATLQVNILGFTEEDRDHLIKNELKYDPHKIVELTLYLQKHRTVN
SLCFTPFNLTVLVSLFKSGFVLPRNSTELYQVFIYATIKRHLLKSGSGIDDKAVYSDIKD
FPTPIVNVLHQLSHSALYGINNNRFTFTMEQISSSIPDIDLIPGAINGFGLLQTVQNSTQ
IKSLNFHFIHVSIQEYLAAYYVSTLPESRQLSILEEYFWSELHYNMFIFYVVLTKGQTLK
QYLCGYDGDGLVAIKNTFLRDPLKCCHLYQCFYEIGDHVMCSTLEAVFSDNKVLNLSDVP
LSLNNVQAIIVMITCSSINHWIQIDLSGCHIQDYGARLLHRSLKYSGVTIEQLNMHDNNL
TEDCRSDIEELLSINKEYYFKKLFHEAKQEGLTITLRHGKIMFCGPSKAGKTSFSGLLKN
KMFNSTYKSTSAGETEQILVSSGKVDVVRTQWKHLDMDLEIERLIQHFVSKLEKKKALKA
LHTNNQNSNEHSKNLSENLDTNNTNDDSLNLTDSDKSSSDAIAKSSQLTTSIDKDIQIIS
DIEKAIESIATISLSSSASESVPETWDVLTLLDTGGQPEFISMLPAISTATALTFVVLDL
SGGKDCLHKQVLAQHSNSGYKMHNKNYTNRQLLECLLMSVKESATTTPYYPSTINVKGNQ
YPQPAVCFIGTHADDVIRAGQGITDVTDAINKEIIRSLSNIKVEKVLDVWNYNGKVLVAV
DNTTAGKFQNKDSIAENIRRKVFDDIIKKNAQYEIPLTWFVFELQLRRENKVFLTLSEAE
SVSNKIMPEGYKMEEWQLIEALKFYHSIGILLYFHEKESGMSELVITDPQWLFNNLTRLV
TCTFIKDRFVSNTSLTKFANEGIFSTKLLDDIDLDIRDVKKESFLKLLTYLKIVAPIDDN
CQQYFMPSILPTSEYNIESKLDHTFGYQRFYKPNTNEYVEVEPLRTQFASGTIPRGFFCF
LAVQLLHAKPVRDLYGTNNDEILYRYDNLITFRIGTYHYLTVIDRITYLELQVRIKDDKP
SPVHYQIQKLVTRSIKIVCEKFGWQYTNLRFGFLCGQCSGYPDHLTYLSLNEPIPNEFPD
DADCGRQGTKLEGSHKVWFLDTLFICQTSSGPKQNVKDVLKGFSPQLVEVLPMQDTTFIT
ELDAALLFPGNVKATIQSLPTTADKASYFIDNVILCNVGSDRTNLNKLLTVMEKFNYDPA
KNLAEKIRTALN
>evm.model.Scaffold_7__1_contigs__length_41675499.649
MDANSNNITSSSIIPSDKTKNDTPSLQDFILNVRQQYASQWEALALFLGLEDYQIDYISK
DNAHNPNRSIDCCTAVFHIWRKGTSSPTWGMLEDAINKIQTRMQYSKISDTTGKDTNVET
ARNELCKRYSQSRYIPPADDWPPYHPKHYTPLTIVHHEGRRTESEVISIAEKMVTKEVVS
SKQYININNSMRNINNLFLPFDSAVPTRYMILIEGAPGIGKTILSKEIALQWAENEILKN
KMLLLLLFMRDPQVKHITDIQSLVKYFCFSDSAISKVVEWFIETSGKYLTILLDGYDEAS
VALGNDNLLL
>evm.model.Scaffold_7__1_contigs__length_41675499.712
MASLKACIDPTGCDRPVLRDLVSRVVPLATSRWYDLGLQLLDPHYAHELDSIEADTKDDN
TTCCRKMFSKWLQTDVQASWDKVISSLRCIGLNSVASDIEELFLNTSHSSSTDDSFDELA
AIERARKKSKSKEEGTKQKMGSSVVNWLSDFMKERYGYTRLKKQKEENDPWPPVKTKSYI
TLALMHQKDLRTSTEITQTIFLCTTGDIPATVNSQKLIDITQIFSPHSGRAPSSILIEGH
PGIGKTTLVKEICVKWAEGKLLSSDKLVFLLLLRDPNVQKISNIQQLIEHFTKYQIKELY
EYQIKELYQQLLLTHGANVALIIDGFDELSENLREESVFVKLIEKKILPKATIVVTSRPS
ASACLQHIVDRRIEILGFDQASRMEYVNEALKDSPSKLKKLQKHFQQYPNIDAICYIPLI
MSIIVFLCMCQPEDLPPTATEMYHSFILHTICHYLKRRKEIAKDKHISKMEQLPQPVKEL
LKKMQAFAYCCLVEDKIVFTINDLPVICRGDPICYGLLQSVEFYSPAGIPTNSFNFLHLG
IQEYFAANFVATLPEDDVYTLLKTSFLTSKKENNFVPDQADSASVRFSNMWIMYCGITSG
QCYSLKLYLSRYMYAQTYAQRKQMQKYAQRKQMQKYARQHKQTQKYEHSIQSESLVPSCM
SVTYALDYTYSHKDDDDGSTTYSPNNSVMSSYQDTPINIPSMPHIEVTSLPSCNWCEEEP
IWLLSSIQANLSLENNPNSVIYRSRGHKTKASSECISNTSYIELQMASENKATQFQQGLT
ASNTFNISQAIMKDPLKVLYLFQCFQEARDGKLCDILSKLFDNGEIILIDHGLLSHQVVS
LGFFILRSHKKEWKKINLRNCHIGDHGINLLHHYLCGDKTKNHVITNINLSHNYLTGASS
LIVSDIITHFLPHTLKLGGNNITSVSDISRAVIITNTVKVLNMDLNGLTAQEALAISDMM
TCLEELDISNNKLGDNGAVTLSEGITKTNTLRELRINSNNISSVGVMAIANSLLLHNTSL
EKLDISYNDVDQDGATAIGRAIANNKTLKELKIGYSNITSIGTTAIANSLSQNNSLEVLD
MRYNAVGHDGITAIIQAITNNKTLKELSLVGDDTITKESAMIIVKSLNTIIKL
>evm.model.Scaffold_7__1_contigs__length_41675499.740
MDQKELEQFMTAEYANITPLLIDLQNVITPKYAALWKVIGMQLSLPSGVLDIVEHDNYHR
AIPCCNAMLEKWLEVDNSTTWKKLLSVIQSPAVHVSCDQAMTVEEGKSTIKVQHVPSDMN
NAGVTDKEAEAVSIFSNRISMINIHNQDGVDEDTWPPDQPMYYTPLVLIQHQEQRTKEQD
TEMAKLTQTGDINSVASGRLVSKHRSKLESNDTLQHVLKTSTITEEVAEILSPLEKSGSK
KFILIEGVPGIGKSILLKQIAFQWAKELLLSTFKIVLLVCLRDPSIWKVSSICDLLELFC
KGETKEKATKIASSCSDYLLSNGGKDITFLLDGYDELPDDLKKRSIIADILNREALPLCG
LVVSSRPHATASLRKRAAVRVNILGFTEQKRQQYIEQSLRGNPQCIAELTQYLQRHPAIS
NYCFVPLNITILLFLYNLGIPLPKSSTSLHHHFICQTICRHLAKSGHSLKNTIADLRTLP
APYNKMIKQLAKFSLEALNNNKLVFTYEDIEAACPDIINTPEAANGFGLLHVVQHYGFSG
KTMTYNFVHLSIQEYLAAHHIITDLQEDQELQLLDKQFWSDLHANVFFIYVTLTKGQRSA
FKKFLSGEDDKTPISSVFLCDQIKCFRLYRCFYDAGDNRMCKFIEDAAIFNQKEIDVSGA
SLLLTDLECMLLFLTSSSNKQWVWLNLQLCFIQDHGLHIIHTFLKNSDVIITKLSLSDNG
LTKLSSTFIRDIVFSCKVEVLWVSGNNKIGENEQFYTVLSHPYSTLTELNMRNTSLSSIG
ARALFTAVKNTNKLKVLYINHNAITDDLVDEITSALTTNKSLVTLVMHGNRISKEALLKI
LSALKDNNTLEELHVPAYPPEIKEKIGSIEQDINTNRRGHAQAMLTINCWRW
>evm.model.Scaffold_7__1_contigs__length_41675499.1153
MAVNFTVVPQGTSRDDRPSVVDLYLSVVPRYAVHWERLGGVLGLEKHHLEIISQDNAYNP
KRTEACCIAMLQKWLDDIPSPTWGKLDDAINLLRPSLTGVVTDAYPHVRGSTVLSSHLKS
YYIKSRFITEHDQWPPEQPKHFTPLVLVHQEGRRSKKETTDMASATMKGNIEQYISTTNS
KTAKDLQEVLSQLEQPSNSGQPCTLLVEGSPGIGKSVLLKEISYLWARNESLSKSDFLFL
LHLRDPAVQQMKSLECLVRHFYNQDKEAEFHLLQDGGKSVTILLDGYDELPANLRQNSFI
ARLLQHKVFPASAIVVSSRPHASTLLRDNVTYRVEILGFSEEDQTRFILQSLEGQEEKIS
HLNKYLTTHPTIAGLCFIPFNMTILMFLYKQQATLPTRSSDLYKLFICLTICRHLAKLGK
SLENEVTDLNNLPQPYSNIITQLSQFAFKALNKNELVFSLAEIKEHCPAIADHPNGFGLL
HAVEYVGLMCKTSSFNFVHFSVQEFLAAHYIASVTANEERSILEEYFWSDIHYNAFNFYV
ALTSGQSPSFKQFLRGSDATTIDDKFLKDKLQRLRLYRIFHEAGDISTCKTIEGKFTDKV
IGLSATTLSPNNLEDLTTLLTCSSCRNWKELNLGHCHIQDYGLRLLHRSLHNTNITIDDL
RLHNNDISSSSDRSLSDIVITCKVKGLIISHNKAVGETPHFFTTTLTHPSCMVETLYMTY
NSYSSTRPVMELFSLLRENKTVKKLWIMGNNISDDVCGVICDVLRVNNTLRELIMRDNPI
TGQASQLILNALKDNNTLEQLQLPFYPEDIEEEITSLQQVVNEKRRRRGCDVKLEIKFAL
HFLCYY
>evm.model.Scaffold_7__1_contigs__length_41675499.1419
MNQNNRKGLEQFRTTEYATSTPLLKDLHNHITPHYAACWRVIGTLLGLPSGTLDIIKYDN
HDKARPCCDAVLEEWLEVDPSASWNKLLSVIQSPAVSSDQAAEKIVTGEDVASKVQPVHH
DKLTIKGAEAVSMLSNRVATTNAQARFKVDKDTWPPGQPHSFTPLLLVHHEGRQRMDQAV
EVAKLVHRGDVTSLATEQLVHTKLDDHAQHVSKVTKEVTKILAPLEEQEEPQFIMIEGAP
GIGKSVLLREIAYRWGKQQLLQTFTLLLVVCLRDPIVQQATSISDLLLSFCKGDRRAKEI
AAACGDYLFENGGKHLLFLFDGFDEFPEHLRENSLIGEIINRNILPLCGLVVSSRPHASV
SLRQQATIKVDILGFTEEDRSHYIEQSLKGQPQSIEKLTRYLQDHLTISSLCLVPFNIVI
LIFLYKMGIPLPSDSSSIYHHFICLTICRHLVKSGRPLKNSIKQLADLPEPYSKIVKQLS
KLALQALNNNQLVFTYEEIEAACPDVIATPEAINGFGLLQAVQHFGLTGETTTFNFLHLT
IQEYLAANYIITDLLPDEEFHLLREQFWSNLHANMFSIYVTLSKGQRSSFKKFLSGGDDK
IAISREFLRQQLKCFRLFRCFHDARDYRMCKSIEEAEIFNKKIIDLNSTRLSATDLECVS
LFLTSSSHKQWVGLYLLNCYIQDRGLHVMHKHLINNGVTITNLSLFNNSLTSSSSSFVSD
IVLSCKVEVLVISGNHKIGENKELYTMLTHPSSMLTKLIMGNTSLSSIAARTLFTAVKDT
NQLEWLNISDNDITDDVADDITLLLTTSKSLVRLWMNANPISGEAMIRSLQALRGNNTIQ
ELIVPSYPPAIEDRIRSIEQEINTKRRSQGIQEKLTVRVKF
>evm.model.Scaffold_7__1_contigs__length_41675499.1832
MLTSACINEKLRVVLRRLFIGTTRVFCLLSRYPYFGLLKLEFAYMMEGLELLEITFMKFY
GKIGEVTYDHDLILTELCECRLIKKDNCKQIANLPETPDKNRCLIDALRQGVQSIEQLNE
LLRVLKLDSRFQEIANNMKVVYRVLMSEENIVKGCDYSKLLACLKRKKFFTKHDETILST
SCNKAKQIIEILKDKELDSFGTFMTCLEETNQDNLVASLSDINPCYSLDSFKHFLHERYT
NSSFTGTSNIDLSLPVSDCINIALIEISETNHREGSTFFDYYSLLLKQDNSYSRQFLDSY
SDIVAENCRVILIQGYPGSGKTFLAKKICVNWAKGKLLQEFKYVMFLHLRDGGVASAESF
DELVELYRGSSAKMIINKIYDSNGKGVLIILEGWDELPERRQHDSLFTRLISGDVLPKAV
VLITSRPSAIRSLEYAHIERRIEILGFTDKQVKQNITCYFQKYSNSSELEQQFHSELNRL
LLLKYFVFVPINLCIVLYIFDKSNGQLPNTFTDIYKNLVLIQLRRHQARNSHGSSSINTL
NDLPEEVDEMLLRLSKMAYYCLQNNVTLTFDEAKIRQYCFSSSDENLDGFDGMGLLQVTN
HRHFGSYSKTYEFIHRTLQELLAAWYLSCQPKSFQLKQLQSIFNQKELEMVWIFYAGLTK
FINASFKDILSANRVLRIKLLGYKIVNVFVLSFASKLFLSYKFRGTCMCKAIERHYGGIH
YSSGVSHYISGEFQCILIEAVMEAQNPELCRNICDSYLFYGDTCWFSVPDSAATPQILSA
LSYCIAHSGKKWIVQCKMLDSSQADNLLKYLVCEKAPSNKCGKCVACKINPKGSIYVLDI
NSSHNQVDGSLKLLQPQINLQWLILSFCTSVNDEFVLELAEALAGNTTLKKLHLTGCNVT
SNGIKIISHMLKKNKTLSWIGLADNMSKLNENDIAFLLKEIRNHNNTVNMIFMDSVFHTS
EIVQEQLQIVNYNRQERGVEKLSLTLLDVFKHRDICQKIFSKLSFIQNQKLPLSISGDIQ
SSGERQRIFFGAYPIRIACPECNEEMDTKVAHKIGSFTWVLILILVLTFLLPLVPCVLCI
NQTKDVSHSCSKCNALLGVYQKL
>evm.model.Scaffold_8__1_contigs__length_41215429.26
MDRSDHEGLKRPEKATSTPLLKDLHNLITPRYAAHWRVIGTQLGLPIGTLDIIEQDNVYR
CVPCCNDMWSKWLKMDPSASWEKLFKVIESPAVSSDQAPDKVTSKPDMDKSTVTDQGVSM
LSNMVGQLNVQARFRVDDDTWPPDQPKNFTPVVLIHYEGHHNLQQAMAITKLTQTGDIAS
LASSQPVPKRYPSHQPLQEVLDTSTVTKDVEQILAPLEKNNEPQFILVEGLPGIGKSVLL
KEIAYRWGDKQILKVFKFVLLVCLRDPIVQQTTSVHDLLQLFCVGYRRASQITDACDDYL
FQNGGKDLVFLLDGYDEFPVGLQKNSLISKILERRVLPKCGLIVSSRPHASENLRKQATL
RVDILGFTETERINFIKQALPQAVKELTKYLEGNLTINGLCFIPFNMVILIYLYKQGIPL
PSNSTQLYNYFICLTICRHLAKSGQPLDNTITDLAKLPQPYNTIVQQLSKLSLEGLNNNK
LIFTLEEMRAACPGIETIEGALNGYGLLQAVQHFGIAGKTMTFNFVHFSIQEFLSAYHIT
QLPPDEELRVLEAKFWSDIHSNMFAMYTSLTKGQRSAFKQFLSGGDDTITIAETYLKDQL
KCLRLFRCFYEANDEAFYTSIQQGKTFDDKVINPKNTSLTVYDVECVTLFLTCSPHKEWK
KLDLFNCHIQDHGCRVLHRDLMSSDVSIKELNLGYNGFTRSSSSSISNLTIHCRVEVLDI
TGNDTIGEDPALYNMLTHPSSRLVALNMIGTSLSSPSAITLFTAISKGNKLKELYIINNL
ITDEACDVIATTMKNNTSLVWLGMSGNKISGEAAQRLLQALNNNDTLQELELPSDGYTED
VWKRIRSLQEVINKNRESRGCQTELIISCW
>evm.model.Scaffold_8__1_contigs__length_41215429.32
MAITKLTQTGDIASLASSQPVPKRHPNYQPLKEVLDTSTVTKDVEQILDPLEKNDEPQFI
LVEGLPGIGKSVLLKEIAYRWGDKQILKVFKFVLLVCLRDPIVQQTTSVHDLLQLFCVGY
RRASQITDACDDYLFQNGGKDLVFLLDGYDEFPVEFQKNSLISKILERRVLPKCGLIVSS
RPHASENLRKQATLRVDILGFTETERINFIKQALPQAVKELTKYLEGNLTINGLCFIPFN
TVILIYLYKQGIPLPSNSTQLYNYFICLTICRHLAKSGQPLDNTITDLAKLPQPYNTIVQ
QLSKLSLEGLNNNKLIFTLEEMRAACPGIEAIEGALNGYGLLQAVQHFGLAGKTMTFNFV
HFSIQEFLSAYHITQLPLDEELRVLEAKFWSNIHSNMFAMYTSLTKGQRSAFKQFLSGGD
DTITIAETYLKDQLKCLRLFRCFYEANDEAFYTSIQQGKTFDDKAINLEKTSLTVYDVEC
VTLFLTCSPHKEWKKLNLSSCHIQDHGCRVLHLDLMSSDVNIKELNLGYNGFTRSSSSSI
NDLIIHCRVEELNISGNHTIGEDPALYNMLTHPSSRLVKLYMHNTSLSSPSAITLFTAIS
KSNKLKELYISNNLITDEACDVIATTINNNTSLVRLWMSYNKISGEAAQRLLQALNNNNT
LQDLWLSSYGYTEDVKKRIRSLREVINKNRESRGCQTKLIIPC
>evm.model.Scaffold_8__1_contigs__length_41215429.33
MAITKLTQTGDIALLDSSQPVPKCHPSYQPLQEVLDTSTVTKDVEQILAPLEKNDEPQFI
LVEGLPGIGKSVLLKEIAYRWGDKQILKVFKFVLLVCLRDPIVQQTTSVHDLLQLYCVGY
RRASQITDACDDYLFQNGGKDLVFLLDGYDEFPVELQKNGLISKILERRVLPKCGLIVSS
RPHASENLRKQATLRVDILGFAETGRINFIKQALPQAVKELTEYLEGNLTINGLCFIPFN
MVILIYLYKQGIPLPSNSTQLYNYFICLTICRHLAKSGQPLDNTITDLAKLPEPYNTIVQ
QLSKLSLEGLNNNKLIFTLEEMRAACPGIEAALNGYGLLQAVQHFGIAGKTMTFNFVHFS
IQEFLSAYHITQLPPDEELRVLEAKFWSNIHSNMFAMYISLTKGQRSAFKQFLSGGDDTI
TIAETYLKDQLKCLRLFRCFYEANDEAFYTSIQQGKTFDDKVINLEKTSLTVYDVECVTL
FLTCSPHKEWKKLNLSPCHIQDHGCQVLHRDVMSSDVNIKELNLGFNGFTRSSSSSINDL
TIHCRVEELDISGNDTIGEDPALYNMLTHPSSRLAKLYMHSTSLSSPSAITLFTALAKGN
KLKVLIINNNLITDEACDVIATTMKNNASLVSLGMSFNKISGEAAQRLLQAFNNNDTLEV
LGLPSDGYTEDVKKRIRSLQEEINENREIKPAVMEPTTPITTPIKFLKSSAVLNESHVDS
DTDSTAEVGEETNSGKDLVFLLDGYDEFPAEFQKNSLISKILERRVLPKCGLIVSSRPHA
SENLRKQATLRVDILGFTETERINFIKQALPQAVKELTEYLEGNLTINGLCFIPFNMVIL
IYLYKQGIPLPSNSTQLYNYFICLTICRHLAKSGQPLDNTITDLAKLPQPYNTIVQQLSK
LSLEGLNNNKLIFTLEEMRAACPSIEAIEGALNGYGLLQVVQHFGIAGKTMTFNFVHFSI
QEFLSAYHITQLPPDEELRVLEAKFWSDIHSNMFAMYTSLTKGQRSAFKQFLSGGDDTIT
IAETYLKDQLKCLRLFRCFYEANDEAFYTSIQQGKTFDDKVINLEETSLTVYDVECITLF
LTCSPHKEWKKLNLWNCHIQDHGCRVLHCDLMSSDVSIKELDLGYNGFTRSSSSSISDLT
IHCRVEVLNISGNDTIGEDPALYNMLTHPSSRIVTLDMIGTRLSSPSAITLFTAISKGNK
LEELNINNNLITDEACDVIATTINNNTSLVKLWMSFNKISGEATQRLLQALDNNDTLEVL
GLPYHGYTEDVEKRIRSLQEIAQWIRGSADKTVQKLKNSSSKSFGCGNQFNHSVDKWRKL
VCQAWLLGFLERSLAVGSAHNRMSRIIYAACTVTGQGRDLLTEDDVQEVLLPDETIDTGT
NKDKLDCEVEIVSAVRKGKGTHILNVAKELISDKNNWFPIKESKDYNFPGIFNTPFPQRL
GYCDDITKLPNYESTDPHFLYSDIQIGKGKARPKRLIPMNIDGKVENVFYRFAPCGGVKK
CSMHSDGCSHIVPTSSVKPCSIHPNAALERSGDCPVDFVYIWPADQSDNRRWLSGIIRCG
DMHSSDLHNHPHHKESKIPVKVDTDIRRAVIENPHLKSSVVDWYVCCMYVRTYADTYVDP
KKRKKNSTSLAIDIKDKKSATSSAIDVNDKKKATSAAIVINDNNDDNDFQGQNTSWIPSL
SLHTEHKRILQQKLWIDDAIINAAQKLLRRQFPNVGGFQSTLVVASKSCILLPAGAIQII
HIRSNHWVCIKVNEDKSIVYLYDSKYSSIPPTVADLIIDITYSERDTITIKSMKMQEQNG
CDACGVFSLAVATALCYKQNPSILCWKQDAMWPHLLLCLEEGKMTPFPMETKQRSLTNNK
DVVKAIITENLHCICRRRYKQKDKMKQCSECGGWFHADCLNIPANVLVKGKTWTCSICT
>evm.model.Scaffold_8__1_contigs__length_41215429.37
MAITKLTQTGDIASLASSQPVPKRHPSYQPLQEVLDTSTVTKDVEQILDPLEKNDEPQFI
LIEGLPGIGKSVLLKEIAYRWGDKQILKVFKFVLLVCLRDPIVQQTTSVHDLLQLYCVGY
RRASQITDACDDYLFQNGGKDLVFLLDGYDEFPVEFQKNSLISKILERRVLPKCGLIVSS
RPHASENLRKQATLRVDILGFTETERINFIKQALPQAVKELTEYLEGNLTINGLCFIPFN
MVILIYLYKQGIPLPSNSTQLYNYFICLTICRHLAKSGQPLDNTITDLAKLPEPYNTIVQ
QLSKLSLEGLNNNKLIFTLEEMRAACPGIEAIEGALNGYGLLQAVQHFGLAGKTMTFNFV
HFSIQEFLSSYHITQLPPDEELRVLEAKFWSDIHSNMFAMYTSLTKGQRSAFKQFLSGGD
DTITIAETYLKDQLKCLRLFRCFYEANDEAFYTSIQQGKPFDDKVINLKKTSLTVYDVEC
VTLFLTCSPHKEWKKLNLYKCHIQDHGCRVLHRDLMSSDVSIKELDLRFNGFTRSSSSSI
NDLIIHCRVEELDISDNRTIGEDPALYNMLTHPSSRLVKLYMMGTSLSSPSAITLFTAIS
KGNKLKELYISHNPITDEACDVIATTMKNNTSLVLLWMGANKISGEAAQRLLQALYNNNT
LQGLYLPSDGYTEDVKKRIRSLQEVINKNRESRGCQTKLDIDC
>evm.model.Scaffold_8__1_contigs__length_41215429.41
MDQSDHEGLNQFKTPEKATSTPLLKDLHNHITPNYAVHWRMIGTLLGLPKGRLDIIKYDN
HDKAEPCCDAVLEKWLEVDPSASWEKLFKVIESPAVSSDQAPDKVTSKPDMDKSTVTDQG
VSMLSNMVGQLNVQARFRVDDDTWPPDQPKNFQPLVLIHYEGHHNLQQAMAITKLTQTGD
IASLASSQPVPKRHPSYQPLQEVLDTSTVTKDVEQILAPLEKNDEPQFILVEGLPGIGKS
VLLKEIAYRWGDKQILKVFKFVLLVCLRDPIVQQTTSVHDLLQLYCVGYRRASQITDACD
DYLFQNGGKDLVFLLDGYDEFPVELQKNSLISKILERRVLPKCGLIVSSRPHASENLRKQ
ATLRVDILGFTETERINFIKQALPQAVKELTKYLEGNLTINGLCFIPFNMVILIYLYKQG
IPLPSNSTQLYNYFICLTICRHLAKSGQLLDNTITDLAKLPQPYNTIVQQLSKLSLEGLN
NNKLIFTLEEMRAACPGIETIEGALNGYGLLQAVQHFGIAGKTMTFNFVHFSIQEFLSAY
HITQLPPDEELRVLEAKFWSDIHSNMFAMYTSLTKGQRSAFKQFLSGGDDTITIAETYLK
DQLKCLRLFRCFYEANDEAFYTSIQQGKTFDDKVINLEETSLTVYDVECVTLFLTCSPHK
EWKKLNLYGCHIQDHGCRVLHRDLMSSDVSIKQLDLGFNGFTRSSSSSINDLTIHCRVEE
LNISGNRTIGEDPALYNMLTHPSSRLVKLYMSYTSLSSPSAITLFTAISKGNKLKELHID
INLITDEACDVIATTMKNNTSLVVLEMYGNKISGEAAQRLLQALYNNDTLEVLKLISYGY
TKDVKKRIRSLLEVINKNRESRGCQTKLNIY
>evm.model.Scaffold_8__1_contigs__length_41215429.61
MTSQSEVIEQLKKSVTATSTPLLKDLHNHITPNYAVHWRMIGTLLGLTSGTLDIIKYDNR
DKARPCCDAVLEEWLEVDPSASWEKLFKVIESPAVSSDQGVSILSDRVRQLNIQTRFAVD
DNSWPPNQPKDFTPLLLVHHQGQQTFEQATALQLAGSIHPGRLSSKHYPQHSQQSLREAL
DNSKTTKQLVDILAPLQESDDAPFILVEGLPGIGKSLLLQEIAYNWAKQKLLQKFKIVLL
LQLRSPAVQQVSLVADLFQLVCEGDTDATENATACSKYLFNNNGKDVIFLFDGYDEFPEH
LQKDSLITSILKRKVLPHCGLVVSSRPHASVKLRQQATIKVDILGFAKEERKLYIEQSLK
GQPQAVKELTEYLEGNLTINGLCFIPFNMVILIYLYKQKIPFPSNSTQLYNYFICLTICR
HLAKSGQPLDNTITDLAKLPQPYNTIVQQLSKLSLEGLNNNRLIFTLEEMRAACPGIEAI
EGALNGYGLLQAVQHFGLAGKTMTFNFVHFSIQEFLSAYHITQLPPDEEQRVLEAKFWSD
IHSNMFAMYISLTKGQRSAFKQFLSGGDDTITIAETYLKNQLKCLRLFRCFYEANDEAFY
TSIQQGKTFDDKVINLEKSSLTVYDVECVTLFLTCSPHKEWKKLNLSLCHIQDHGCRVLH
RDLMSSDVSIKELDLGYNGFTRSSSSSINDLTIHCRVEELRISGNDTIGEDPALYNMLTH
PSSRLVTLNMIGTSLSSPSAITLFTAISKGNKLEWLNIINNLITDEACDVIATTINNNTS
LVQLWMGANKISGEAAQRLLQALNNNDALQVLYLPSDGYTEDVKKRIRSLQEEINKNRES
RGCQTELIIIC
>evm.model.Scaffold_8__1_contigs__length_41215429.64
MTSQSEVIEQLKKSVTATSTPLLKDLHNHITPNYAAHWRMIGTQLGLPIGILDIIEQDNV
YRSVPCCNDMWSKWLKMDPSASWEKLFKVIESPAVSSDQAPDKVTSKPDMDKSTVTDQGV
SILSDRVRQLNIQTRFAVDEDSWPPNQPKDFTPVLLVHHQDQHTFEQATALQLAGSIQSG
RPHYPQDSHQSLREALDNSKTTKQLVDILAPLQESKNAQFILVEGLPGIGKSLLLQEIAY
KWSIGKCLQKFKIVLLFQLRSPAVQQVSLVADLFQLVCKRQTDATEIATACSKYLFNNNG
KDVVFLFDGYDEFPVNLQKDSLVADILKRQVLPHCGLVVSSRPHASVRLRQQATIRVDIL
GFAKEERKLYIEQSLKEQPHAVKELTEYLEGNLTINGLCFIPFNMVILIYLYKQGIPLPS
NSTQLYNYFICLTICRHLAKSGQPLDNTITDLAKLPQPYNTIVKQLSKLSLEGLNNNKLI
FTLEEMRAACPGIEAIEGALNGYGLLQAVQHFGLAGKTMTFNFVHFSIQEFLSAYHITQL
PPDEELRVLEAKFWSDIHSNMFAMYTSLTKGQRSAFKQFLSGGDDTITTIAEAYLKDQLK
CLRLFRCFYEANDEAFYTSIQQGKTFDNKAINLEKTSLTVYDVECVTLFLTCSPHKEWKK
LNLYSCHIQDHGCRVLHRDLMSSDVSIKELHLGYNGFTRSSSSSINDLIIHCRVEKLHIS
GNRTIGEDPALYNMLTHPSSRLVTLYMISTSLSSPSAITLFTAISKGNKLKVLDIGNNLI
TDEACDVIATTINNTSLVWLGMSDNKISGEAAQRLLQALYNNNTLEWLWLHSDGYTEDVE
KRIRSLQKVINKNRESRGCQTHLIIYC
>evm.model.Scaffold_8__1_contigs__length_41215429.69
MTSQSEVIEQLKKSVTATSTPLLKDLHSLITPRYAAHWRVVGTQLGLPIGTLDIIERDNV
YRSVPCCNDMWSKWLKMDPSASWEKLFKVIESPAVSSDQAPDKVTSKPDMDKSTVTDQGV
SILSDRVRQLNIQTRFAVDEDSWPPNQPKDFTPVLLVHHQDQHTFEQATALQLAGSSQSG
RPHYPQDSHQSLREALDNSKTTKQLVDILAPLQESDDTQFILVEGLPGIGKSLLLQEIAY
KWSTGKCLQKFKIVLLLQLRSPAVQQVSLVADLFQLVCKRQTDATEIATACSKYLFNNNG
KDAVFLFDGYDEFPANLQKDSLVADILKRQVLPHCGLIVSSRPHASVRLRQQATIRVNIL
GFAKEERKLYVEQSLKEQPHAVKKLTEYLEGNLTINGLCFIPFNMVILIYLYKQGIPLPS
NSTQLYNYFICLTICRHLAKSGQPLDNTITDLAKLPQPYNTIVQQLSKLSLEGLNNNKLI
FTLEEMRAACPDIETIEGALNGYGLLQAVQHFGLAGKTMTFNFVHFSIQEFLSAYHITQL
PPDEELRMLEAKFWSNIHSNMFAMYTSLTKGQRSAFKQFLSGEDDTITIAETYLKDQLKC
LRLFRCFYEANDEAFYTSIQQGKTFDNKVINLERTSLTVYDVECVTLFLTCSPHKEWKKL
NLSLCHIQDHGCRVLHRDLMSSDVSIKELDLRFNGFSRSSSSSINDLTIHCRVEELDISG
NDTIGEDPALYNMLTHPSSRLVTLDMHSTSLSSPSAITLFTALSKGNKLKELNIANNLIT
DEACDVIATTINYNTSLVWLGMSDNKISGEAAQRLLQALNNNNTLELLWLHSDGYTEDVR
KRIRSLQEVINKNRESRGCQTELIIIC
>evm.model.Scaffold_8__1_contigs__length_41215429.128
MDRSDHEGLNQLKALIKNATSTPLLKDLHNLITPRYAAHWRVIGTQLVLPIGTLDIIEQD
NVYRSVPCCNDMWSKWLKMDPSASWEKLFKVIESPAVSSDQAPDKVTSKPDMDKSTVTDQ
GITILSDRVRQVSIQTRFAVDKDAWPPNRPKDFIPVLLFHHQGEHTVEQAAALQLAESVQ
LGGVHPKHYPQDSQQSLREALDNSKTTKQLVDILAPLQDSDDAHLILVEGLPGIGKSLLL
QEIAYQWSIGKLLQKFKIVFLLQLRSPAVQQVSLVADLFKLVCEGDEKAPRIAIASSDYF
FENKGEGLVFLFDGFDEFPEHLQEDSLIASILKRKVLPHCGLVVSSRPHASVGLREDATI
RVDILGFAEDERKLYIEQSLKEQPHAVKELTKYLDGNLTINGLCFIPFNMVILIYLHKKR
IPLPRNSTQLYNYFICLTICRHLAKSGQPLDNTITGLAKLPEPYNTIVKQLSKLSLEGLN
NNKLIFTLEEMRVACPGIEAIEGGLNGFGLLQAVEHFGLAGKTMTFNFVHFSIQEFLSAY
HITQLPPDEELRVLEAKFWSDIHSNMFAMYTSLTKGQRSAFKQFLSGGDDTITTIAEAYL
KDQLKCLRLFRCFYEANDEVFYTSIQQGKTFDDKVINLKETSLTVYDVECVTLFLTCSPH
KEWKKLNLFSCHIQDHGCRVLHRDLMSSDVSIKVLILGYNGFTRSSSSSINDLTIHCRVE
VLDISVNHTIGEDPALYNMLTHPSSRLVTLDMWGTSLSSPSAITLFTAISKGNKLKKLHI
NINPITDEACDVIATTINNNTSLVGLRMSDNKISGEAAQHLLQALNNNNTLEVLRLPSGG
YTEDVKKRIRSLQEVINKNRESRGCQTNLIISCW
>evm.model.Scaffold_8__1_contigs__length_41215429.142
MDRSDHKGLNQFKTPKKATSTPLLKDLYQHITPNYAADWKVLGTLLGLPSGEMKSIEAGY
PTNVKWCCNQMLEKWLEVDPSASWEKLFKVIESPAVSSDQAPDKVTSKPDMDRSTVTDQG
VTILSDRVRQLSIQTRFAVDKDAWPPNRPKDFIPVLLIHHHGEHTVEQAAALQLAESVQL
GGVHSKHYPQDSHQSLREALDNSKTTKQLVDILAPLQDSDDAHLILVEGLPGIGKSSLMQ
EIAYNWAAEKCLQKFKLVLLLQLRSPAVQQVSLVDDLLKLFCKRDRKATEIATACSDYLF
KNGGKDIVLLLDGYDEFPVNLQKDSLVADILKRQVIPHCGLIVSSRPHASVGLREDATIR
VDILGFAEDERKLYIEQSLKEQPHAVKELTEYLEGNLTINGLCFIPFNMVILIYLYKKGI
PLPSNSTQLYNYFICLTICRHLAKSGQPLDNTITDLAKLPQPYNTIVQQLSKLSLEGLNN
NKLIFTLEEMRAACPGIEAIEGGLNGFGLLQAVEHFGIAGKTMTFNFAHFSIQEFLSAYH
ITKLPPDEELRVLEAKFWSDIHSNMFAMYTSLTKGQRSAFKQFLSGGDDTIITIAEAYLK
DQLKCLRLFRCFYEANDEAFYTSIQKGKTFDDKVINLETTSLTVYDVECVTLFLTCSPHK
EWKKLNLSSCHIQDHGCRVLHRDLMSSVVSIKVLDLEYNGFTRSSSSSINDLTIHCRVEE
LRISGNDTIGEDPALYNMLTHPSSRLVTLNMYGTSLSSPSAITLFTAISKGNKLKVLDID
NNPITDEACDVIATTINNNTSLVWLGMWDNKISGEAAQRLLQALNNNDTLQRLVLPSGYT
EDVRKRIRSLQEVINKNRESRGCQTELIIIC
>evm.model.Scaffold_8__1_contigs__length_41215429.170
MDHEGLIQFRTLKKATNTPLLKDLYQHITPNYAADWKVIGTLLGLPSGELKSIEAGYPTN
VKWCCNQMLEKWLEVDPSASWEKLIEVIESPAVSSDQAPDKVTSKPDMDKSTITDQGVFI
LSNMICQLNVQARFRVDDDTWPPDHPKNFTPLLLIHYEGHHNLQQAMAITKLTQTGNIAS
LASSQPVPKRLKIDSNQSLQEVLDTSSVTKEVEQILVPLEKNDEPQFILVEGPPGIGKSV
LLKEIAYRWGDKQILKAFKFVLLVCLRDPIVQQTTSVCDLLQLFCVGYRRALEITNTCDD
YLFQNGGKDIVFLLDGFDEFPVELQKKSLVSKILERRLLPKCGLIVSSRPHASENLRKHA
TLRVDILGFTETERVNFIKQALPHAAKELTKYLEGNLTINGLCFIPFNMVILIYLYKQGI
PLPSNSTHLYNYFICLTVCRHIAKSGHPLDNTITDLAKLPEPYSTIVQQLSKLSLEGLNS
NKLIFTLEEMRAACPDVGAIKGALNGFGLLQAVQHFRIAGKTMTFNFVHFSIQEFLAAYH
ITQLPPDEELQVLKDKFWSNLHSNMFAMYTSLTKGQRSAFKQFLTGGDSKIVIAETFLRN
QLKCFQLFRCFHEANDEAFCTSIQKGKAFDDKIIDLMSTSLTVYDVECVTLFLTCSPYKD
WKELNLSGCHIQDPHLRVLHCNLTQCNVTIRWLDLSFNGLTRSSSSSISDLTIHCRVEVL
GISGNHTIGEDPAFYDMVSCPSSKLVRMDMGYTSLSTTSAIVLFTALTKGNKLQQLGMNV
NPITDEACDVIATTMKINTSLVELWMGDNEIGEEPAQHLVQALQHNNTLQQLSLPRYAED
VKKKIRILQEEVHKNRERRGYQTKLNISYL
>evm.model.Scaffold_8__1_contigs__length_41215429.187
MDRSDQEGLNQFKTPKNATTTPLLKDLHSLITPRYAAHWRVIGTQLGLPIGTLDIIEQDN
VYRSVPCCNDMWSKWLKMDPSASWEKLFKVIESPAVSSDQAPDKAIVLSSLTIMTSKPDM
DKSTVTDQGVTILSDRVRQLSIQTRFSVDEDAWPPNRPKDFIPVLLIHHQGEHTVEQAAA
LQLAESVQLGGVHPKHYPQDSHQSLREALDNSKTTKQLVDILAPLQESDDAHLILVEGLP
GIGKSLLLQEIAYQWSIGKLLQKFKIVFFLQLRSPAVQQVSLVADLFKLVCEGDEKAPRI
AIASSDYFFENKGEGLVFLFDGFDEFPEHLQKDSLIASILKRKVLPHCGLVVSSRPHASV
GLREDATIRVDILGFAEDERRLYIEQSLKEQPHAVKELTEYLEGNLTINGLCFIPFNMVI
LIYLYKKRIPLPSNSTQLYNYFICLTICRHLAKSGQPLDNTITDLAKLPQPCNIIVQQLS
KLSLEGLNNNKLIFTLEEMRAACPGIEAIEGALNGYGLLQAVQHFGIAGKTMTFNFVHFS
IQEFLSAYHITQLPPDEELRVLEAKFWSDIHSNMFAMYTSLTKGQRSAFKQFLSGGDDTI
TIAETYLKNQLKCLRLFRCFYEANDEAFYTSIQQGKTFYDKVINLEKSSLTVYDVECVTL
FLTCSPHKEWKKLDLFSCHIQDHGCRVLHRDLMSSDVSIKELDLRFNGFTRSSSSSINDL
IIHCRVEVLNIRGNDTIGEDPALYNMLTHPSSRLVTLDMGSTSLSSPSAITLFTAISKGN
KLKRLDIDYNLITDEACDVIATTMKNNTSLVSLWMSDNKISGEAAQRLLQALNNNNTLEL
LELPYDGYTEDVEKRIRSLQEVINKNRESRGCQTKLIIYC
>evm.model.Scaffold_8__1_contigs__length_41215429.705
MDRSDHEGLNQFKTSEKAITTPQLKDLYEYITPQYATYWKVMGALLGLSSGELKIIEQDN
HYKAAPCCNAILEKWLEVDPSASWEKLFIVIDSPAVSIYQACDRVTSKPAKSMFTDQGVL
ILSNIVALLNVQARFKVDDDTWPPYQPKNFTPLVLIHYEGHRNLQQAIAITKLTQTGNIA
SLASNQPVPKNHSNYQPLKEVLDTSIVTKEVEQILAPLEKNDEPQFILIEGPPGIGKSVL
LKEIAYRWGDKQILKGFKFVFLVCLRDPIIQQITSVHDLLQLFCVGHKRAEEITDACNNY
LFENGGEDLVFLLDGFDEFPVEFQRNTLISKILERCVLPKCGLIVSSRSHATKNLRKYAT
FRVDILGFTETERVKFIKEALQPQAVDELTKYLEGNLTINGLCFVPFNMTILIYLYKQGI
PLPSCSTQLYNYFICLTICRHLAKSGYSLDNTITDLATLPEPCNTVVHQLSKLSLKGLND
NKLIFTLEEVRAACPDITGSTGTLSGFGLLQAIQHFGLTGQTMTFNFVHFSIQEFLAAYH
VTQLSPHDELQVLKAKFWNKFCSNMFAMYTSLTKGQRPAFKQFLSGGDDTIVISEVFLKD
QFKCFHLFRSFHEANDKSVCMSIQKGRIFDDRVINLRGIHLSPYNVECVTLFLTSSPYRK
WKELNLWSCHIQDQGLHVLHRDLLHSDVTIGVLDLLDNGLTRASSQSICDLTIHCRVEEL
VVRGNDYIGEDHAFYDIISNPSSMLVRLNMSFTRLTCSSATVLFIAALTKGKTLQQLYAS
NNGITDEVCDIIATSLKENISLIKLWIDGNKISAAGAQHLVQSLYHNDTLQELSLPRYPD
DVKEMIRSLQQEVIKGRESRGSQTKLNVKLSK
>evm.model.Scaffold_8__1_contigs__length_41215429.1191
MNIMDLKAIEKLAQLEASVQGTGVPTLKDLCEHVTPWYAAQWKTIGLLLGLPKAMLQIIE
HDNHKAVACCNALLEKWIEVDPSASWNKLLSVLRSPIISGSLSVSEGSNGIGAIQCSRSN
NGLNALLLLSKRVKKVYVHTRFLTDTATWPPDPPKVFTPLVLIHHQGQHTFKEATAMAKL
FQTGSIGSVVSAANQPSSKRQRLDNYMAGVLESSKVTKNVTEMLAPLENNSDPQFVLFEG
SPGIGKSVLLKEIAYQWGKHELLQKFKTVLLLCLRDPSVQKMSTVSDLLSFFCKRDIRAT
EITSACNAYIFDTDGKDVVFLLDGYDELPGALQNDSLIADIIARQVLPECGLIISSRPHA
SVHLRDQATLRVDILGFTEQEQKHFIEHALQRQPEKITELIHYLDSHLTISSLCYAPFNM
VVLVFLCKQGVPLPKNSTELYNYFICLTISRHLVKSGVSIEKDITDLTDIPDPCGKVIQQ
LSQLSLKALSKNQLVFTLNEIKEYCPLIETINGAINGFGLLQTVEHYGISRTTKTFNFTH
FSVQEFLAAHYLANLSPQEELTFLKRNFWRDDHANMFMLYVALTKGQKESFKQFLCDNND
ALVIADKFLSDPLKCLRLFRCFSEADDMNACKKIETKYSKREISFRYMTLSPNDVESIAI
LLTCSSIKNWKKLYLYSCYIQDQGVRILHRALADSNVAIEELQLSHNGLTASSDNSICDL
VITCKVKVLIIGENYALGETENFYPNIVSHPSSVLKRLDIWSNNLSSSAAISLFTALKQP
NHLRWLYISYNDIDDEACNVIAAMLKHNKTLERLMLYQNPISEEAALGIMKALENNETLL
ELRLPKYSDDVTKSIAILQETVNKNRELNHCNNELDVNHY
>evm.model.Scaffold_8__1_contigs__length_41215429.1237
MKHRKQRGAKEIFEVAGKMREGLMKRTRDMSSIYAQAFQRIYTMPHNKEYSKTFESYAIS
EMFKPVKCDDGTTVEPKLILINGAPGMGKTTLCKEIAYSWAKGTLLNNISLVLFLSLGHP
GVKKIYNVRDLIHYFYDFDQSAVGISTNSAELLTMQVGIDITIILDGYDEFSSTDDNLLV
NKIIKHQILPHCKVIVTSRPIASERLQKIADITVEVLGFTEESQKCYIDHELKGYPNKIA
QLSSFLNDNVTINSACYMPIMLTILVYNFKQYDDLPNNETELYKNFIALTISRFLQKQGH
DLPSGELLITQMHQQYVDNLSKLAFEGIMTRKYIFTMKDVDRMCSNLTLQSDNFHGLGLL
NFTQYTTYKNKVNKCISYNFLHLSIQEYLAALYINSLDISEQFKLLKNTFFVDEFLHTWI
MFIQMNETNMCKFHKFLTYCHVTGSSDDDKCKMLSLIDNLNLFEDISGLNDISISNLSGS
FQVLCYKNNERDLQKHQTWKSYFNRDEFLEFYDSYFYIDWFEIYLSFCSVDSMVDQMVEI
FLLDKNRVDGVYYRMAIRLGRNHNLSVMLLSYNTLMAYRTKLYQISNALTATNFSLVMEN
CGSTTNGLSAKQQTLKHVIIEKVDSQELLLIFHFLREVCTLTSINLTKTDLPKNVVENLA
EVILHNPFLEVVTLHSNKLRSSAIIVLQALKNTTGLTTLDLSFNNMSEVVVDELANVIKN
NDFLQELNLSGNSLQSDGAVILRALKEISYLVILDLNYNMLSEKVVKDLADVIKSNAGLI
ELSLGYNNFQSSAVVVLLALQDVSNLMKLDLSNNNMSEAIVNELASVIKSNTKLEELYLG
GNNLQSSAVVILQDLKNISKITKLDLSDNGMSDTVVHELASVIENNTKLEELNLGGNNLQ
SSAVVILQALKNISNLTTLDLSNNNLSEEVAKDLADVIESNTHLNELILSDNNLQSSTVV
ILQTLVNTSSLLKLDLSGNKLPETVVNELASVIKSNANLRELHLANNRLQPSTIIILQAL
KEISSLTVLDLSNNNLSEKIINCLADVIKHNIHLRKLNLSYSNLRSSAIVVLEALKGISH
LNKLDLSGNNMSESVAIELADVIKANKIKIEEICLASNRLHSSATIILQALKETSHLTHL
DLDNNNMSEIVVNDLADVIKNNTCLEELYLGNNDLRSSVTIVLQSLKTVSDLTVLDLNNN
NMSVAVVEDLSDVIKCNVCLEELYLSSNNLQSSVVVVLRALREICSLRVLDLSDNNLSKA
VVNDFADMIDNNPCIEELYLGDNSLQSSAAVILQALKRISNLRVLDLDNNNMSRLVVDDL
ADVVKSNICLEELCLSGNNLQSSVVMVLQALKRFSYLEVLKLDNNSTSGVIVNELNLVMN
NNMLVHLSVSCNNLQSGFAVKSLNSSSLNVLLVNDNNFPIATVNSLVAIVTGNNSLTEIR
LGGNNLQSGLLDVIDSCADLPHLQMLELSRSNCDVTVLPSLASAISAISSLKVLILGGIS
FNTKEYFFVRSMYQYQMPDMCNNCKMIEIVILEMQKYLLSDDYNNAISICNCTKVFEFAN
VLEECLKYTSASLSVSKAFHEKTLQIDASSVISILTDVIKDLKILCFEYSNIGEHAARQL
ALGLDKNNVLEQLWLRGNILCDEGAASILNSSQHLSTLVTLDLSYNNITSESSDGIAAVI
NSNQLLEEFWLDGNHFQASGILKITYALRKLSTLKLLSLSSNEITEDAAEGISMVINSNV
FLETLMLGNNHLQSSGVLKLAKTLRNLKHIKTLDLFNNHITKQSANELGVIFKNCTNLQV
LHLGSNALETGVLTIVNAMRSICTLRVLTLSNNNITKEAASCICDVIAIHYGLNILLLGD
NDLKTDGVVQIAEAVRHNEAVQLLAVFDNNVDEETKQDIKMLFSDRPDLQLYV
>evm.model.Scaffold_8__1_contigs__length_41215429.1789
MTDWSRKLSCFKENSTIDNVPLLKDLYKHITPQYAADWKVIGVLLDLPAGEIRAIEAGNP
TNTKWCCNSMLEHWLEMDTSATWRKMFCAIESPAVSSVYDSDYLDEIYLNLSSSQSSVAN
KAPLLKELYEHITPQCAADWKVIGSLLGLPSGELKAIAAGNPTNVKWCCNTMLERWLDVD
RTATWKKVLVAINSPALSSSCNSDFIYRNHFNGPVLQESTHVMTHSGAEISEAIALLLGC
LGRMYIVTRFNTDKDTWPPQQSKHFTTLAFIYHKNERTQREVITIAKASQSGHIDDIMQA
AGSCESNDTSEDYNTASEDYDLEGSSATKDISELLAPLDHSDGSQPQTILIEGAPGIGKS
FLLKHIAYLWAKKQVLSSSKLLFLLCLRDPAVQKMSSVNDLVNYFCKQEKTASNLGHICA
AHLYKTGGKNVTILLDGLDEFPEELHDHNFIVNILEHRVLPACNVIVSSRPHASAHLHDN
VVLRVDILGFTEKDRENFITQSFIGRPEKVKKLLDYLQNHPTINSLCFVPFIMTVLVFLY
KHEVILFDSSSELYKQFVCLTIRRHLTKLGLSRNDDINDLNKLPSCCRDIVGDLSKLSLQ
GLSDNQLIFTLDEIRMACPEIESVPGAINGFGLLQAVEHFSATCKTISFNFIHFSIQEFL
AAQCVANLPPEEEGQVLENHFWSKRYFNMFSMYIGLTRGQRSSFKQFLSDGDTQTRIADK
FLTEQKRCLYLYKCFFEAGDNEMCQVISESKVFSGRTINLRGMPLLPSDVSCLGLFLANS
HIKHWKRLELLSCNIRDVGCRILHHSLVGNNVLVKIENLHLSANSLTSVSAHYISDIVVS
CKSILLYLNGNVLGNTDGLSRLLQDTAMVELYIHGNKLHTSSVVSLFKTLQNCSSKLKML
SLIHNDIRDEAGVEIAAALQVNRTLECLWINGNPLGEEAALTIAAALRNNNTLRLLKLPY
YSYDLRKNITREAKDINKVRRSQGCYMELNIDFQ
>evm.model.Scaffold_8__1_contigs__length_41215429.1791
MKDSAFIKVEINGVSTSLAKRLETRYIMTRFSTDKDTWPPQQSKHFTTLAFIYHKNERTQ
REVITIAKASQSGHIDDIMQAAGSCENNTTLEDYDLEGSSATKDISEFLAPFDHSDGSQP
QTILIEGAPGIGKSFLLKHIAYMWAKKHVLSSSKLLFLLCLRDPAVQKMSSVNDLVNYFC
KQEKTASSLGHICAAYLYKTDGKDVTILLDGLDEFPEALQDDSFIVDILEHRVLPACNVI
VSSRPHASAHLHDNVMLRVDILGFTEKDREFFIEQSLSGRPESAKKILAFLQDHPTINSL
CFVPFIMTVLVFLYKHEVVLFDSSSELYKQFVCLTIRRHLTKLGLSPKEDISDLNKLPNC
CSDIVRNLSRLSLKALSENQLIFTLDEIKMACPEIENVPGAINGFGLLQAVEHFSATCIT
KSFNFIHFSIQEFLAAHCVANLPPEEEVQVLKENFWSKLHYNMFSMYIGLTKGQRSSFRK
FLADGNSQTGIAEKFLKEQTKCFYLYRCFYEAGDKEMCKHICEATTFSERIINLRGISLL
PNDVNCLGFFLTKFPVKQWRRLELLNCNIRDIGCRMFHHTLVEQSIPVTIDYINLSSNSL
TSASAQYISEIVMFCKAKLLHLNGNVLGKTDGLSGMLQCSMLEEIYIHSSKLHTSSAVGL
FKALKSGSQLKTLSLMHNDIQDEASIEIASMLQVNNSLKSLWINANPLSGEAVLTIVTAL
RNNYSLQLLKIPRYSYEVRKLIIREVKSINQTRERLKCYIELSVDFQ
>evm.model.Scaffold_8__1_contigs__length_41215429.1819
MTDETYFRNSNIVDTIPTLKNLYEQITPLYADDWKVIGVLLDLPPGELKAIEARNPNNVK
RCCNFMLEKWLETDNASTTWRHLFAVIDSPTLSYCYSNPSSSKEKGLGLTEVIGETIDTM
DSAFVKVEINGVSTSLANRLQTRYVMTRFNIDKDTWPPQQSKHFTTLAFIYHKNERTQRE
IITIAKASQSGHIDDIMQAAGSHENNTTSEDYDLEGSSATKDISELLAPLDHSDGNQPQT
MLIEGAPGIGKSFLLKHIAYLWAKKQVLSSSKLLFLLCLRDPAVQKMSSVNDLVNYFCKQ
EKTDSNLDHNYAAYLHKTGGKNVTILLDGLDEFPEELHDNSFIVDILEHRVLSSCNVIVS
SRPRASAHLHDYVMLRVDILGFTEEDRECFIKQSFNGRPESAKTLLAYLQDHPTINSLCF
VPFIMTVLVFLYKHEVVLFDSVSELYMQFVCLTIRRHLTKLGLFPNEDISDLNKLPSCCS
DVVKNLSKLSLKALSENQLIFSLNEIKMACPEIENVLGALNGFGLLQAVEHFSATCTTKS
FNFIHFSIQEFLAAHCVANLPPEEEVQVLKENFWSKLHYNMFSMYIGLTRGQQSSFRQFL
ADGNSQIGIAEEFLKEQTKCFYLYKCFYEAGDKEMCKHICEATTFSERIINLRGISLLPN
DVISLGFFLVKSHVKQWKRLELLNCNIRDIGCQIFHNAVVKQNAPVTIDYINFSSNSLTS
ASAQYITEIVVHCKAKLLHLNGNVLGKTDGLSGMLQCSMLEEIYIHSSKLHTLSAVELFK
VLKSGSQLKMLSLMHNDIQDEASIEIASMLQVNKSLKSLWINANPLSGEAVLTIVTSLRN
NYSLQLLKIPRYSYEVRKLIIREVKSINQTRERLKCYVELTVDFQ
>evm.model.Scaffold_8__1_contigs__length_41215429.1820
MAERSQKLIYFKENNTIDNVPLLKDLYEHITPQYAADWKVIGVLLDLPAGEIRAIEAGNP
TNTKWRCNSMLEYWLEVDTSATWRKMFCAIESPAVSSTYNSDYLDEIYQNLNSSKSPIAN
KTPLLKELYEHITPQCAADWKVIGSLLGLPSGELKAITAGNPTNVKWCCNTMLERWLDVD
RTATWKKILVAINSPALSSSYNSDFMYRDQFQGPVLQEATDMTTHGDAEVSEAVALVFDC
LGRTYIVTRFNTDKDTWPPQQSKHFTTLAFIYHYKNERTQREVITIAKASQSGHIDDIMQ
AAGSCENSATSEDYDLEGCSATKDISELLAPLDHSDGSQPQTILIEGAPGIGKSFLLKHI
AYLWAEKHVLFSSKLLFLLCLRDPAVQKMSSVNDLVNYFCKQEKTASNLGHICAAYLYKT
GGKNVTILLDGLDEFPEELHDNSFIVNILEHRVLSSCNVIVSSRPHASAHLHDNVMLRVD
ILGFTEKDRECFIKQSFIGKPEKIKKLLVYLQDHPTINSLCFIPFIMTVLVFLYKHEVVL
FDSVSELYMQFVCLTIQRHLTKLGFSPKQDINDFNKLPGFCSNIIRDLSRLSLKALSKNQ
LIFSLDEIKMACPEIENSRGAFNGFGLLQAVEHFSATCKTISFNFIHFSIQEFLAAQCVA
NLSPKEEVQVLENYFWSKRYFNMFLMYIGLTRGQRSSFRQFLSDGDTQTRIADKFLTEQK
RCLYLYKCFCEAGDNEMCQVISESKVFSGRTINLRGIPLLPNDVSCLGLFLANSHIKHWK
RLELLSCNIRDVGCRILHHALVGNNISVTIENLHLSANSLTSVSAHYISDIAVSCKSTLL
YLNGNVLGNTDGLSRLLQDTAMVELYIHGNKLHTSSVISLFKALQNCSSKLKMLSLIHND
IRDEAGVEIATALQVNRTLECLWINGNPISGETALTISAALRDNNTLKLLELPYYSYDLR
KTIAREAKDINKIRRSQGCYMELTIDFQ
>evm.model.Scaffold_8__1_contigs__length_41215429.2188
MAATADSDHSKAKLEEFRSDAIRKERPLLKDLDNHVVPQWATMWEQLGMQLDVPDNVLRI
INTDYPANCEGCCSKMLQEWLDSNNKASWEILTDAIDKLTDHVTAVTRVTFAPGIHGPVF
SDKGMDRVDLFSKIVRRYNLQAKFRANDDTWPPDYSKNYTPLLLIHHEGYVYHSLEQEND
LDVFFGVDSNKQPQGNIVRTYTKELEEILFPFENGEDSNMVLIEGQPGIGKSVLLAEIAY
RWGKNLILKMFKFVLLIHLRDPSIQNATNVKDLLQLFCKGDERASEISSDCSSYLYNNGG
KDVIFLFDGLDEFPNDLLRKNKLIDGIMKRQVLQECGLIVSSRPHASSHLRQEAVLRVLI
RGFAQEEKEQFIQQSLLRQPQKANELKTYLNNHVTLNGLCDIPFNMVILVYLCKQGIPFP
SNSTELYEHFICLTICRHLAKHGHSLDDTISDLANVPTHCKPVIKQLSKLSFLGMNKDTV
QVTFAVNEVKLHCPVVTTDPEAVNGFGLLKAVQQFGLAGKTMVFSFIHLSIQEFLAAYHI
ISDLTPDEEITLLQQKFWSEPHFNMFSYYTTLSKGQQPSFKKFLQQPTIMQRLRNFFLHR
NTQDNTIWISHKFLDDHLKCFRLYHCFHEAGDEEMYQSIQNSKKFDNNVLDLKNINLTIH
DLECLVLFLTTSPQQQWNKIDLNGCNIQDEGFKVLQKRLLNSDITIRVLKLENNGLTHAS
SCGIAELTMKCKVEVLGISGNTTIGEDHTLYDIMAVPSSQLVRVAMRNIKLSSTAAIAMF
KALAVGKTVQWLYMRFNDINDSFCGIIVDTLKKNCTLERLEISNNPISATTAECIVKALN
DNNNLQELYLPGFYSQSCQKSIVKLQKGINTKRNARSCSRKLNITFED
>evm.model.Scaffold_9__1_contigs__length_20094113.592
MSVPSQKSTAPAAKTPIGQVYCSADNLRATFLTPSDNEPKQLVTDYARLALVSNDHVTLN
DEDLNEITRFTLKKAVDKVQMRKELLSELRDIFHHRDKPCPRLILIMGGPGIGKTTLVNE
ICMKWAKRDGFLDDDFDLVILIPSRSVQNKSLEEAVMEHIGEETYEEMKKSAGARSLIIL
DGWDEIPAACLDKDPFLTHHVKDGGTFPEATVLITSRPHACLTLEADRKIELVGFSEKEI
QEFVQRSFSNDANLVDEFMQQFEKHAALCTICYAPKTLEMIVDLFQYSHGKLPEFLTKLY
LQVIEMLVNKRIATKDLAVSTAVSSRNGEEVLRNVLVDIPEEAVGPVLLLSKMAYRGFFD
WQNKVKVDNKNKDKKNVTIVPKVIFTVEDLVQSGISNPAQFDGYGLLITCDQVTYSFAHV
AIQDLLCALYVSTLSEQEQYHLMGEYFHYFPTVFAYLCGLTGLKSSDLFQLVFSLLTGR
>evm.model.Scaffold_10__1_contigs__length_20996048.432
MAELSYCWLRDNSSTHRGSFRNESKRKEKPKLEDLNNNLVPKVAPQWRQLGKLLKVADHL
MNIIEHDHPNDCETCCSKMMTEWLDNNPTASWEDVITAVDNLQSYGDEDVHLANDLLCQR
YTQSRYIPPEDDWPPYHPKHYTPLTIFHHQERRYENEVITGAPGSTVIENGEMCGKSIKS
INDFFTPFERTSPVPFSILIEGAPGIGKTILSKEIALQWANRTVLHNTKLLFLLFMRDPQ
VKSITSILSLVKYFYENNELSNKITDWLVKTNGNYLTIILDGYDEVSEVLKRIANFTIRI
VVNKMTEYSIIL
>evm.model.Scaffold_10__1_contigs__length_20996048.555
MAGTSLTVVPNGMSRDDVPSMPDLHRTVVSQYAVHWETLGRALGLEQHHLEIISQDNAYN
PKRTEDCCEAMLLKWLKEIPSPTWGKLDDAINLITASLTPTVSDDFHYVRGSNILSCHLK
TYYINTRFITEQDQWPPEQPKHYTPLVFVHQEGQRSKQKTTDMALATMRGNIDQYISTTS
SKTTKSLQDIFSQLEQSSNSRRPRTLLVEGSPGMGKSVLLKEISYLWATNMVFAKSDFLF
LLHLRDPTVHQLKSLNCLVHHFYKYDKEAEQTAHSCATKLLQDGGKSVTFLLDGYDEFPD
DLRQNSFIAHLLNHQLLPASTIVISSRPHASTYLHDNVICRVEILGFSEEDQTHFIQKSL
EGQKEKILELKQYLITHPTIVGLCFVPFYMTILLFLYKLQTTLPTSSAEMFTVFICLTIC
RHLSKSGTTLKEDITDINSFPQPYTNIINQFSQFAFSALGKSQLVFSLAEIKKHCPVITD
HPNGFGLLQVVEYVGLMSKTRSFNFIHLTVQEYLAAHYVSNLPPNEQFCILKKFFWSNIY
HNTFTFYIVLTKGQHLAFKKFLSGGSDDVLIDAQFLHSALMCVHLYQCFYQAGDHIMCNK
LEEHFIHTNKAIDLSSNVLSPDDLTAVTSLLTCSSIKNWKELNLNSCHIQDYGIRLLYHS
LMAAGDVTIEQLKLRNTNLSSSSECYLSKLAVTCKVKVLLISGNKVVGGTEQVLLSSLLT
HPSSCVEQLYMYNNNCCSSQWAIELFTLLRDNKLLKELWVDRNNVSNEACPTISKALRVN
NTLTRLNLYGNPISGESSRVIVSVLKENDSLEMLWLPNYSREIEREILSLKEIVNKSRES
RGCDVKLYIKFAPW
>evm.model.Scaffold_10__1_contigs__length_20996048.648
MEGENVTSHCPGHQKSKPNLKELVRYSAKISSCWKKVALELDLREEQVDTIDVNYSSVQE
KCYRMFSTWLKMTADSECCWCRIASAFHMAELQAVSKQIKECYIIPDEFAVTNFSPVIAG
SSNSNINEIPPIIDFLGDYYRDVYKAIRYDPDRDDWPPNQIKLNANVTLIHYKSGRTQEE
LIEIVKRHEEGASAVDDVASSEPKAKKPRLGNSKLTKNLTDIFAADPAEEKENSVPPRRI
LIEGAPGIGKTVIAKEIAFLWANGKLLQEVTVLFLLFLRNPKLWEIRSVKELVQFLTIDS
VFDDDKVADCTLTLLHSKRFQIAFVCDGLDEYPQNKNPFILDLIYGQVFPKAKIVCTSRP
AASLGLHGHVDRRIEIFGFTKEEREKYITVSLTDSPDKKGKFEKYLKDNPIIDDLCFIPL
HLAILMFLFQQGILPETLTKLNELFAIHTIYRSLKKTHEQYTSNIVSSLADLPEKHCNVI
CKLSKLAYEGMKSHQLVFTSDEIMLICPEISDMPDVTNGFGLLQAVPHYSTVGAGTTTSF
SFLHFTMQEYLAALHVSTLSNLEQFHLLRQTFWNSFLQYMWMMYTGIAGVNSEPFLRFID
TCIIHTDSENLFDSQLDEYKCLHLFQCFTEAKCLELPKVISSLFKDGNISFCGVSFFRHN
FLSLISFLSKSNIQCQALAFNCCRAFRKDLMNVLKWFAINNTDKILTLRYVDLYDNFSNT
SPWVVFCAVIKYSLVDDLTLRGGFGLEEYTEQLKESLQNNSTLISLTLCDTTLKDIATVK
DILMEGDSTVTTLNISTATIASNAIDITNNILISTAVRNDEAADYSKVLTVKVLHDNVSN
SNSETVNLSNQGLYNHEIGCVMFGLQNNPTVKVLDVSNNHITDAGVRVIRDCLLSNSVIT
ELNISRNKISAIAIAEIILANSSLVKLNVSKNGINDKGAEAISDAIKVNSILQKVNMSCC
QISSVGAHFIAEGLCKNSSVQKLDVSINKIFDDGAIAICNCLKDNSTLQKLNMSFNQITN
RGAKEIAKAIRPSTNLCELGISGNRLTSEGVIAFLDTIQTNSALKSLYVQFNNITNPGSL
EIDQYIKGLNVSLEICASWNDIFIHYGLVAIKTTLHFFNAHSGAPESVTGETNVDKTVHW
LVGCLNDANYAAVLLSTCLKDDSKLTELDLSSVEVTSEGAKTIAEVLQVNKTLQKLDISS
QYIGNNGVVAIGKNLKDNTTLQELNIAGVGTCEEGIKQFMNAINLNTGLVKLDLSSSWCL
ARSRDAIIALSSYLRTNKTLHELILSSIGFLGGLEEITKALYVNTTLLKLVVSDNRFHPR
GKIIGNLLQNNETLTDLDVSKCFICLEDIKEITEGLQANKTLQSLNISYNNLYDKGIVYF
HECLKVNCTLKKLDMSENDIRGEGGKLIGSGIIQLTKTLQQLNISHNTLSYEAIETISKY
LKDNKSIQKFNISHCCIIGNGPELIAEAIKINTTLRVLDISCNWLGDVGIISIANNLKCN
NTIQKLNLSSTQMASSGAVKIAEALCANTVLQTLDVSHNILQDVGVTAIGECLKKNSTLQ
NLNVSFTSFTNLTAIKFAETLQVNTGLHTLNLFTESVVDIDSVTFNMTILKAVHFNTSII
YVKLPHTESVEVENEIEVINQERARQGVHTVCIDDEQNVINYLCRLHSVCSQLSML
>evm.model.Scaffold_10__1_contigs__length_20996048.708
MLAKWLDLNRDACWGDLIAAIDKLLHANEDVEKAHQLLSSSYTESRYIPPGDDWPPYHPK
HYTLLTIVHHERKCTEFEVIDTVKIANAKNTICRSFQSFSNIHDKAAKNICDLFVHFEEP
ESHPYVFLIEGAPGIGKTTLSKQIALQWAEDSVLHGKQLLFLLCMGDPRIKNIKDIPSLV
KYFCQSNDLTEKITNWLIETNGKYLAIVLDGYDEVGGNKIENEVASEIAIMLSNSTKIQQ
LDVSNCHLQTEGAIKIAKALQKFSSLKVYNMSHNSIGDKAADSIAAVLSCNNKLQQFKLN
NNNLQTNSTSKIIGALHRLSLKVFSMGCNKIDSGAAEDVAVLLSHSTNLQELDLSNSDLQ
SEGTLKIANALLKISSLRVFNIEKCNINNEAADIIAVVFSCNGKLQQVNLNSCNLQPEGS
IKIVKGLQKTVHLRVFNIGSNIVGDEVANDIAAILLHNSQLQQLDLSHGNFQTTSVMKFA
KSMWKTSSLRIFRISGNNIGKEAASEVAAVLSHNDNLQQLDLNNCNLQTDGAIMITKALQ
KISSLQALFIGSNNIDDEAADSIAVAIRHNTKLQQLDLFGNNFQIEGSLAITNALQNTSY
LKVFKMETMI
>evm.model.Scaffold_10__1_contigs__length_20996048.954
MAKRSSLKLSFDDFKRQCDGESRPKLKDLYKHVTPIYAAYWKDIGLYLDMEVEQLQIIQA
DYPNDSSKSCKVLWEKWLQFDSDATWEKLFSAIDYVDLPSSASASIQGHQSVFDSFVEYL
RDRYNVTRYIPEEQEWPPNHSKCHVNLAMMHHEGLGIQEDIMLTEQRQKAGPVAIDKITK
AALVTKNIADIFITDPQHRSDVKFPQTVLIEGAPGIGKTILLKEIAYHWANGTLLKEAKI
LFLVYLRDINFQSVGTIKELVEYFYYLEDDEVIAVRKCLKQLNGEGVVFLIDGLDEYPDA
LQNCFLTDLVYHRILSKSVIVVTSRPIASLALHDKVDRRVEVLGFGSADCDKYITESLKS
SPEKRSAFDKYFKQNPLLNALIFIPFHLSVILFLFKQGYMPKTLTELNKLFVLHTVYRHL
QKYGNSTSKNLSSPIQEIDELPEPICKIVDKLAELAVIGLYKDRIIFTLDDVKQICPEIN
IIPGAVNGFGLIQAVQYYPKVPTDESTSLAIISLVKRFKWKRYGIHNAAIGTILNEVAVT
TLRIGIQFHIKDSKEVYFGGTNRDMGSFEDQRAFREDIHSSGMRIVEFVAFAIEFVPFAI
EFVPFAIEFVPFAIEFVPFAIEFVGIAIEFVPFAIEFVGFAIEFVGFAVELVAAILVTDE
FNCKTDEFNCKTDEFNCKRDEFNCKTDEFNCKRDEFNCKRDEFNCKSDEINCKRDEFNCK
VAEFNCKNLYCYLLSRQHS
>evm.model.Scaffold_1__1_contigs__length_67976379.948
MEYNRSLEYLTLQRHYKMFEDLSDCSRVVERCHTCGLVDKYTLENIASTLSTIDKNRVLM
NAIIKHVPANGYPSFIKYCSVLQTEADYKDYIHRMVVFYAIHQNDDYIRTQVNVELLSQA
LQKQGQLNSSEMLLLSVEVGDKYTSGISREEYFIKLMKSKCPQFHIDFLETVRREDSLFD
LHVRISNSIDDLKKSITETSHSETVLPYNPPTCKSTIRNGPLQFYSYHLKKTYTQSIKVL
AEDWPPNPHMHFINLALVTLTKRQKDSKPHTYSILFTQERNYKLEMLDDPKQIFDYKKQG
HQVILIEGNAGSGKTTLAHKLCKDWAENSALHEFSHVILLKLRDQRIAKSNSLCDIISLQ
LGRPALDVVEEMVACCGAGFALWLEGWDELIDSQKSESVFSDLISGVLLPQATIVLTTRP
SAVGSLQNDCITRRIEILGFVEKQMNEYIDRSFSCDNDNIPTNDSESFKMELKRVPNLMT
LGYIPLSLCILVHVFKLHQHQLPGTLTEVYMSFLLITFQRHKERTSGDKRPLRSLQKLPK
DLLKILTALQQLAYESLLQEQLTFSDEEISDVLFDSQDIPWNFDGMGLFEVHQLELLTGV
SRSFNFLHKTVQELLAALYLYQMSPEEQNHELKRIFGDPRFEMVWLFYAGVTKMKLFSPE
KVLPSIAIECTLPAFNPGAHRSLTAIWEASHTHYTTLTSTFVSEQFLLTLVICCYESQNP
QMCVSICDHFYQPETCCIDIPTSSAMPHAMLSLSYFMAHTNRKWSFYCGVPITSGIQLLY
KYLCKPGVSERLWRFCYIVSPSEKDDLCTLVQSQSYLQWLYLSFSASLGDEGVTKLCISL
AHNTTIMKLHINHCDINTEGLAATSQMLRSNMTIQQLDIRNNLYSAKDLISFLKNIKYYN
RSLRDLFLDEKYESHSKITKYRHDINTYRNSNEIHELAYWFA
>evm.model.Scaffold_1__1_contigs__length_67976379.1751
MDKEIHFTSTDISKMYTIISPVNEKWKEIGLKLGLYSSTLETIESEECNIGRVDHCLYSV
LIAWLHNKDGVWKIGKTWSVLVQALQSVGADEKIIRDCKEAAMTTTIGSIGDVNQSERSS
EKNKGHQIESTTKPTLRELVRLEVATDWYSLGLQLGLSEYVLNIIDNDDRNDCKTCTRKM
FSKWLSTNKTADYKELIKGLIVINKRDLAETVSQQYCGRSLYDDESDIPKQETKSCSLSK
SSKLVNYLTSRYCISSPDKDEWPMSVQMEYINLSLITRRKKFNTLTAMQSGVEFTKQGNV
QHILEQSQPIALENILQYDANKKVVLIEGAPGVGKTTLTTKLCTEWAKRKLLKEYPLVMC
FPLREPLVRVAESLQELLDFFGDNYSEEDLVYIKDTQGKNVLIILDGWDELRPSCRGEDM
FFPKLVRGEILPGCSIIITSRFGPQTELIKHFAPNPRFIEILGFTKEQIYNFIEAYFKQE
DTPKAAEKLLEDLESYPNVANACYIAINLTIVCYVYCAGDYQLPSTLTEVYEAFVIHAII
RHFKKPQCQIDGYKIETDRYYELQNFDDVTKLTLKNLGQLALMGISSNDLCFSQQQLFEI
CEPDETAGPFDGFGLLKILRIFRKYRTETFYHFLHLTIQEWLAAHYLAQLSDSDFITWLG
ENYKNPQFRLVIQFVCGINQFKSTSLRLFVPEIKVDISVCAWIFEGQWKKGCEKIAQKCH
GTFQFGHPEIRQTLKPYDSMVLMYVLSNASTIWKLSYCNFQLRDQVLAKMSETFVSYPNL
VKEFTIQKVNINTSSACIFGKIVNFQIQLTSLSLTQTDLDDVTISSFCDSLIEHKTLKSF
DVSKNNLSSLGALSLSSLFSKFVAVQHFDVSHNNIGVDGCNYLIDAAVKDIHQTLTLKIS
VLQSDFCNLSTVDDEYVKLFIED
>evm.model.Scaffold_1__1_contigs__length_67976379.1824
MENSSSKKSDVVTLPQSGPAQSSNNHNSPVQRTPSGELVEGEMSTSKVFKDFYAKLVKTL
PMDDAVFIAELVSADLLPCNAKNQVKSMSTQADKATHLLDHVIEPSVKTGVGRSFDNLIK
VMEDSEYDSVKQVAGMIRCRLRKRLVNNETGIHSTTKKHCTVNYSPSRLQARYLRGLPTA
KTGWPKHLVFQYVKLALVETKDVALRDESLNEITKLTLQGEVDKILKKKEQLGELRDIFH
YQNKPCPRLILIMGGPGIGKTTLANEICEKWAKRDGFLAEDFDIVILIPLRSVQQRSIEE
VMLELIGEETYEQVMESAGSRCLVILEGLDEMAAERRESDPFLIRVVKECTLLEEATIMI
TSRPHACEKLDTGRRVEVVGFGKEEIQEFVEKSFPNDMKCVKEFSQQLKEYPHLESLSYV
PMNLVMIVDIFECSKKKLPSTITQLYQLFIVMTLKRQVRKESERKQLCSTVSAANSVEKK
LCKVLTGVPTEAVRTLLLLCRLAFSGFFYWYSDRKEYVQVLNQTKKWKDPKIIFTEADLK
ECGIEVTAEWDGYGILKATHIHQLPTDTITYNVSHLTIQEFLCAVYISTLSQVEQLCLLG
EHFSDYPNAFIFLCGVTGLVSSEMFQFVFSKLPEWYDGVTAVKCLYESQRTSPPQPVTPT
RLRIYVYRLLPYDIVCISHVMSCYPLYELIMFRCDIGDRGAELLVKHYPDKNTTGQLLEV
LNLADNYLTINGLVHIMKIVKTSSASLRVLNVSFNYISDDGMSLISSELLSDNNILTELR
VTYCGVSVKSAICISEVLGKCSLQILDMSCNKIGDGGIIAIVETRSNSQISELYVAECDF
TLIGARSLAAGLLVNNCIRILNVMGNPITVEGAHLIVKSAVDNGVCQKVMINSDYWDDEI
KKMMFILVRRKER
>evm.model.Scaffold_1__1_contigs__length_67976379.2148
MSRLIQKGIVDSVVGSQSASKSDNQDTIQHVVNTSVVTKKVADILTPLEKGDNQKLILIE
GAPGIGKSVLLKHIAIAWGNKLLLCMFKLVLLICLRDPSIQQVTSIRDLLQLFCKGDTKA
AELSTLCSDYLLANGGKDVTFLFDGYDEFPDNLQKNSLIADIINRKVLPLCGLVVSSRPH
ASVKLRKRAAVRVEILGFAEEERRHYIEQALDGQPFKISELTQYLYHHPTIGNLCFVPFN
MSVLLYLYNLGISLPRNSAELYDHFIYQTICRHLVKSGEPGLHIANQMSLANLPEPYNTI
IKQLSMLSLKGLNDNRLVFTYDDIKEMCPDIIATPGAINGYGLLQAVQHFGLTRKMMTFH
FLHLTIQEYLGAHYIIKNLPPDKQLQLLHEKFWSDLHAGVFSIYIALTKGQQPSFKYFLC
GGDSKITIADEFLVHRIKCLRLFACFHEAGDNKMCRSIEEAAVLQRKEIDLRKIRLSPSD
VECVSLFLTSSSHNRFLELNLDHCYIQDHGLRIIHKSLIASGDITIGTLGLVNNGLTVSS
SSRISDIVLACKVRRLWIAGNHKIGENEALYTILSNPLSTLTYLNMSYTSLSSIAARKLF
AAVMNAGKLEVLDISNNAISDETVCDIKRALNSTASLTWLALDGNPIGSEAVLKIVQALN
ANTTLTCLWISLCPPKIEERITLLQNEINKMRERQGINQLLKINFKTDGL
>evm.model.Scaffold_1__1_contigs__length_67976379.2403
MASGKMSLQEQKRVLTNNHKFIVDNLDADDVIDELVQEKLIGRNAAQRVHVMGMSRMDKN
RIIVDQLSIAGPGTLEKFCEILRRNKRQSFIAEELVKYNQKYDVRRLQARYLRNLSNDWP
HYYIRLALVRGEKVTRADKSLEEITRLTLQGQVDEILLKKEQLGELRDIFHYQNKPCPRL
ILIMGGPGEYYKVLVVVMLYMSCAGIGKTTLANEICVKWANRDGFLAEDFDIVILIPLRS
VQQRSIEEVMVEHIGEETYEQVKKSVGSRCLVILEGLDEMVAEHRENDPFLVSVVKECTL
LEEAIIMITSRPHACEKLDVGRRVEVVGFGKEEIRKFVEKSFPNDVKCVEEFLQQLKEYP
HLESLSYVPMNLKMIVEIFECSEKKLPSTITQLYQLFIVMTLQREVGKDNKRKQVYSTAA
AVNSADEKLCKVLTVSELHLVECQIGDKEAELLAKHYHNKNATLEVLHLRYNNDLTIDGL
EQILKIVKTSSASLKVLKFRVNPNIGDDGMSLISSELQYNNILTELRVPLCGLTAKGATC
ISEVFMGKRSLQILEIKANNISDDGITAIAGALSNSQISELHISECDITLAGAKPLAAGL
LVNNSVKILDVSGNPITVKGARLILQSTVDNGVCQDIIIYDKVFSKLRGDEDYRNDGEVK
MMMITLEKRKIQETLRQKETTEQESDEEYFTCSEDYDQLQLQQENTQHDASSEDDLVRHD
ETTGQNIQLNSGASRCGCVCHFCHDDYCCHDIRTHQCSIV
>evm.model.Scaffold_1__1_contigs__length_67976379.2404
MASGKMSLQEQKRVLANNHKFIVDNLDADDVIDDLVQEKLIGRNAAERVHLMGMSRMDKN
RIIVDQLSIAGPDTLEKFCEILRRNKRQSFIAEELGKSTCVCSSTITLKHPAVKYNPIGV
RRLQARYLRHLSNDWPHYYVRLALVRGDQVTRADKSLDEITRLTLQGQVDEILLKKEQLG
ELRDIFHYQNKTCPRLILVMGGPGIGKTTLANEICVKWANRDGFLAEDFDIVILIPLKSV
QQRSIEEVMVEHIGEETYKQVKESVGSKCLVILEGLDEMAAEHRESDPFLVRVVKQCTLL
EEATIMITSRPHACENLDAGRRVEIVGFGKEEIQKFVKRSFPNDVKYVEEFSQQLKEYPH
LESLSYVPMNLKMIVEIFEGSEKKLPSTITKLYQLFIVMTVEREIKKKKKKKQMYSTVAA
VNSAEEILSKVLTSVPKEAVQTLLLLCTLAYRGFFNWYSERRWTKWKDPKIIFTVADLKE
CGIEVTAEWNGYNNDLTIDGLVNIMKIVKTSRASLRVLEFRVNPNIGDDGMSLMSSELKY
NNILTELRVPLCGLTAKGATCISEVFMVKCSLQILEMKANNIGDDGITAIAGALSNSQIS
ELYISVCDITLAGAQSLAAGLLVNNSVKILNVSGNPITVKGARLILQSTMDNGVCQEVVI
YDKVFSKLRGDEDYRNDDEVKRMMITLEKRKIQEMSRQKETTKQESDEEYFTCSEDNDQL
QLQQENTQHDASSEDDLVRHDETTGHISAALCRFITPIQIMKILSSHHVTLWNTNNYN
>evm.model.Scaffold_2__1_contigs__length_56536150.10
MAVNFTVKPDGKSRNDRPDWRDLNISVIPKFAAHWEVLGSILGLEEHDIDVISKDNANRS
IEGCTVMMRKWLQSVDQPTWGKLDDAIKLLTGHGEFSSYLKTNYIKTRFLVEDDQWPPEQ
PKHFTPLVLVHQEGRRSKKETTEMASATMKGKIEQYLSTTGSKTTKDLQEVLSQLEQSSN
SEQPRTLLVEGSPGIGKSVLLKQISYLWARNELLTNTGFLFLLHLRDPAVQEMKSLECLV
RHFYNQDKEAESHLLQDGGKSVTVLLDGYDELPANLRQNSFIARLLQHKVLPASAVVVSS
RPHASTRLRNNVSCRVEILGFSEEDQTHFIQQSLEGQEEKISHLSKYFTTHPTIANLCFV
PFNMTILLFIYQQAALPTRSSDLYKLFICLTICRHLAKSGITLQEEVRDLNGLPQPHADF
IKQLSQFAFKALNKDQLVFSLAEITEHFPAIVDHPNGFGLLQTVEYVGLTSRTRSFNFIH
FSVQEFLAAHYIAIAPSDEQLYILETYFWSDIHYNMFNFYVALTSGQSPSFKQFLRSGNE
AITIDDKFLENTLQRLRFYRIFYEAGDISTCKTIEGKFTDKITSLWRTILSPNNLEDLTT
LLTCSSCRNWKMINLNHCHIQDYGLRLLHRSLHHSNITIDYLRLGDNDLSSSSDSSLSDI
IITCKVKVLDISRNKAVGETPHFFTTTLTHPSCVIEDLNMRYNNYSTTRPVMELFSSLRE
NKTVKVLDIMGNNISDDECGVIRDVLRVNHTLRWLYMYDNPITGQASQLILDALKNNNTL
ELLWLPSYPEDIKKEITSLEQVVNEKRRRGCDVELKIRF
>evm.model.Scaffold_2__1_contigs__length_56536150.14
MAVNFTVIPDGKSRNDRPDWRDLNISVIPKFAAHWEVLGSILGLEEHDIDVISKDNANRS
IEGCTVMMRKWLQSVDQPTWGKLDDAIKLLTGHGEFSSYLKTNYIKTRFLVEDDQWPPEQ
PKHFTPLVLVHQEGRRSKKETTEMASATMKGKIEQYLSTTGSKTTKDLQEVLSQLEQSSN
SEQPRTLLVEGSPGIGKSVLLKQISYLWARNELLTNTGFLFLLHLRDPAVQEMKSLECLV
RHFYNQDKEAESHLLQDGGKSVTVLLDGYDELPANLRQNSFIARLLQHKVLPASAVVVSS
RPHASTRLRNNVSCRVEILGFSEEDQTHFIQQSLEGQEEKISHLSKYFTTHPTIANLCFV
PFNMTILLFIYQQAALPTRSSDLYKLFICLTICRHLAKSGITLQEEVRDLNGLPQPHADF
IKQLSQFAFKALNKDQLVFSLAEITEHFPAIVDHPNGFGLLQTVEYVGLTSRTRSFNFIH
FSVQEFLAAHYIAIAPSDEQLYILETYFWSDIHYNMFNFYVALTSGQSPSFKQFLRSGNE
AITIDDKFLENKLQRLRFYRIFYEAGDISTCKTIEEKFTDKEISLLFTTLSPNNLEDLTT
LLTCSSCRNWKMINLDSCHIQDYGLRLLHRSLHHSNITIDHLRLDNNDLSSSSDSSLSDI
IITCKVKVLSISYNKAVGETPHFFTTLLTHPSCVIERLHMYYNNYSTTRPVMELFSSLRE
NKTVKVLMISGNNISDDECGVICDVLRVNHTLRKLYMWDNPITGQASQLILDALKNNNTL
ELLGLPPYPEDIMKEITSLQQVVNEKRRRRGCDVKLKIEF
>evm.model.Scaffold_2__1_contigs__length_56536150.48
MEDVNVITKAVHTGHISDVISAASSQPVTKRGQLDSHQPLREALQTSKVTRNVADILKPF
DQCDDPQTILIEGAPGIGKSILMKHISYCWAEGDVMKKIQLVLLICLRDPGVQKMRSLQQ
LLQSFLTHITHSEGDTVTCIQCLQQDNRKSLAVLLDGYDEFPEGLRENSLIADIINRKVL
PECGLIVSSRPHASQHLHNKATLRVDILGFTETERQHFIQQSLKTHPHKIPQLTNYLYHH
TTINSLCFTPFHLLVLLFLFKKGYPLPNNSTELYKLFISLTICRHLAKYGNTVTQPITDL
NNLPYPCGKIIQQLSKLSLQALNNNQLIITLEQIKSVCPQLEAIPGATNGFGLLQVVEHI
DIFYATKTFNFIHFSIQEYLAAHYVANLPSDEERSILEEYFWSDIHYNMFNHYVTLTKGQ
RPSFKLFLRSGNEAITIDDKFLEDELQRLRFYRIFYEAGDISTCKTIEEKFTDKEISLPF
TTLSPNNLEDLTTLLTCSSCRNWKIINLGSCHIQDYGLRLLHRSLHHSNITIDDLWLDNN
DLSSSSDSSLSDIVITCKVKVLDISRNKAVGETPHFFTTILTHPSCVIETLAMYNNNYST
TRPVMDLFSSLRENKTVKWLGIMGNNISDDECGVICDVLCVNHTLRVLHMHDNPITGQAS
QRILDALKNNNTLEYLRLPSYPEDIKKEITSLEQVVNEKRRRRGCDVELRIVFY
>evm.model.Scaffold_2__1_contigs__length_56536150.51
MKDVNIITKAVHTGHISDVISAASSQPVTKRHQLDSNQPLREALQTSKVTRNVADILKPF
DQCDDPQTILIEGAPGIGKSILMKHISYCWAEGDVMKKIQLVLLICLRDPGVQKMRSLQQ
LLQSFLTHITHSEGDIATCIQCLQQDNGKSLAVLLDGYDEFPEGLRENSLIADIINRKVL
PECGLIVSSRPHASQHLHNKATLRVDILGFTEIERQHFIQQSLKTHPHKIPQLTNYLHHH
TTINSLCFAPFHLLVLLFLFKKGYPIPNNSTELYKLFISLTICRHLAKYGNTVSQPITDL
NNLPYPCGKIIQLLSKLSLQALNNNQLIITLEQTKSVCPQLEAIPGAINGFGLLQVVEHI
DIFYATKTFNFIHFSIQEYLAAHYVANLPSDEERSILEEYFWSDIHYNMFNHYVTLTKGQ
RPSFKLFLRSGNEAITIDDKFLVDELQRLRFYRIFYEAGDISTCKTIEEKFTDKKITLRN
TTLSPNNLEDLTTLLTCSSCRNWKDLNLFNCHIQDYGLRLLHRSLHHSNITIDDLWLRNN
DLSSSSDSSLSDIVITCKVKLLVISENKAVGETPHFFTTTLTHPSCVIEELHMSYNNYST
TRPVMELFSSLRENKTVKMLGIIGNNISDDECGVICDVLHVNHTLRKLYMYDNPITGQAS
QLILDALKNNNTLELLLLPSYPEDIMKEITSLQQVVNEKRRRRGCDVKLEIMFL
>evm.model.Scaffold_2__1_contigs__length_56536150.56
MYCIGTVVSQLSRHVKGVYKQTRFDVGKDTWPPEQPKDFTPVVLVHYEEQRTMKDVNIIT
KAVHTGHISDVISAASSQPVTKRRWLDSHQPLREALQTSKVTRNVADILKPFDQCDDPQT
ILIEGAPGIGKSILMKHISYCWAEGDVMKKIQLVLLICLRDPGVQKMKSLQQLLQSFLTH
ITHSEGDIATCIQCLQQDNGKSLAVLLDGYDEFPEGLRENSLIADIINRKVLPECGLIVS
SRPHASQHLHNKATLRVDILGFTETERQHFIQQSLKTQPHKIPQLTDYLHQHTTINSLCF
TPFHLLVLLFLFKKGYPLPNNSTELYKLFISLTICRHLAKYGNTVTQPITELNNLPDPCG
KIIQQLSKLSLQALNNNQLIITLEQIKSVCPQLEAIPGAINGFGLLQVVEHIDIFNATKT
FNFIHFSVQEYLAAHYVANLPPEEERSILEEYFWSDIHYNMFNHYVTLTKGQRPSFKLFL
RSGNEAITIDDKFLKDELQRLRFYRIFYEAGDISTCKTIEEKFTDKEISLASTTLSPNNL
EDLTTLLTCSSCRNWKRINLDDCHIQDYGLRLLHRSLHHSNITIDVLWLNNNDLSSSSDS
SLSDIVITCNVKWLDISRNKAVGETAHFFTTTLTHPSCVIEDLDMSYNNYSTTRPVMELF
SSLRENKTVERLWIDGNNISDDECGVICDVLCVNHTLRVLYMSDNPITGQASQLILDALK
NNNTLELLWLPPYPEDIKKEIRSLQQVVNEKRRRRGCDVKLRIMFL
>evm.model.Scaffold_2__1_contigs__length_56536150.100
MAVSFTVIPDGKSSNDRPELGDLFIKIIPQYAVHWEALGVILGLKDYEIGVISKDYVNRA
MEGCIAMLMKWLQKDLSATWGKLDDAINLLRPSLTDDCPNVVGGSVLSSYLKTYYINTRF
ISEHDQWPPEQPKHFTPLVLVHQKGQRSKKETAEIAKGNIDQYISTTSSKTSKDLQEVLS
QFEQSFNSGHPRTILVEGSPGIGKSVLLKQISYLWASNVLLSKSDFLFLLCLRDPAVQQM
KSLECLVHHFYRYRKEAKHLASTFAANLLQDGGKSVTVLLDGYDEFPADLRQNSFVFEIL
QHKVLPASAVVVSSRPHASTHLRDNVIYRVEILGFSEEDQAHFIQQSLEGQEEKILHLNK
YLTTHPTIASLCFVPFSLTILLFLYKQQATLPTRSSDLYKLFVCLTICRHLAKLRLTLQE
DIRDLDSLPQPYDGIIKQFSKFSFKALDKNQLVFSLAEIKEHCPAIADYPNGFGLLQAVE
YFGLMSKTHSFNFIHFSVQEFLAAHYVASLSPGVELSILEEYFWSDTHYNMFNFYVSLTE
GQHLAFKYFLRSGKDTIIIDDKFLEDKLQCLRLYKCFYEAGDIVMCCSIEKTFTPPVISF
SYTMYTLSPNNLEDITTLLTGSSCSNWKLLDFNGSHIQDYGLQLLHRYLQHSDIIQ
>evm.model.Scaffold_2__1_contigs__length_56536150.205
MAVDFTIPHGKSRDDKPDWCDLNISVIPKFAAQWKTLGSILGLEEHDIDIISKDNANRSI
EGCTEMVRKWLKCVYQPTWGKLDDAIKLLTGHVEFSSYLKTYHTKTSFLVEDDQWSPEQP
KHFIPPLVLVRQEGRQSKEETTDMASATVKSKIEQYLSSTSSKTTKDLQEVLSQLEQSAS
TVTEQPRTLLVEGSPGIGKSVLLKQISYLWARNKLLTNTSFLFLLHLRDPAVQEMKSLKC
LVHHFYNQDKEAESHLLQNGGKSVTILLDGYNELPANLRQNSFIACLLQHKVLPASAIVV
SSRPHASTHLRNNVFCQVEILGFSEKDQINFIQQSLERQEEKISHLSKYLTTHPTIASLC
FVPFNMTILMFIYQQQATLPTRSSDLYKLFICLTICRNLAKSGILLQKEIGDLNGLPQPH
GNFIKQLSQLAYQALNKNQLVFSLAEIKEHFPAISDHPSGFGLLQGVEYVGSTSKTCSFN
FIHFSVQEFLAAHYMAIAPSDEQRFILEEYFWSDIHYNMFNFYVALTSGQSPSFKQFLRS
GNETITIDDKFLEDKLRWFRFYRIFHEAGDISTCKTIEGDFRNKIISLSGTTLSPSNLED
LTTFLTCSSCRNRKKLNLDSCHIRDHGLRILQRSLHHSNITIEELRLHNNDISSSSDSSL
SDIVITCKVKVLDIGHNEAVGETPHFFTTVLTHPSCVIERLGMVYNNYSTARWVMEVFSS
LRENKTVKVLVIWGNNISDDVCGVICDVLSVNNTLRELYMHCNPITGQTSQLILDALKDN
NSLEDLWLPSYPEDINKEITSLQQVVNKKRRRRGCDVKLEIGFW
>evm.model.Scaffold_2__1_contigs__length_56536150.711
MAASNISSVIPEGKTKDETPDWRDLNKYVVAQHASKWKVLGAELGLEDFHIQNIYRNFQA
DVVEACGEMLLKWLQVGSTPTWGKLDDAIMMVKKCYQDKGDPEEEKLTDEMTHKLKEYHK
ANRFSVEKNAWPPEPPTEYTPLALIHHKSQLTSKKQIFAFQGAKGTGQVDNIIEASKKPN
SPEELDSDELAACLRQSTSTREISDILLPLYNRCNRRRTVLIEGAPGLGKTVLLRQIAYK
WALGELLHQSRFVFLLTLRDPAVRKMASLRDLIRYLCVRCFCTDAEDTQAIKAYTNLILK
SQGENVTFLLDGYDELPSEYRQESLVANIIRREILLLSAVVISSRPHASVDLRINATCHV
DILGFTKTDQQYFFKTSLKDESTKLEKLTNYLQAHPNISNLCFTPFHATILVWFCKRGFP
LPDSSTSLYERFVYYTILHHLAREKGNNATKKFSDENHDLDTIPEPYHGVLIKLSKLCRK
ALKKNDLVFSLEDIKKACPKIEDPELIDAFGLLQVVEHYSDDQVYTKTFNFIHFSVQEFL
AAYHLTRLNRSKELKCLKKYFFHENFGNTFSMYMGLTGGKSSAFKTFLASYGQGAITRFK
NRIMLQDKTKPIASIFFEDDRKSLKLYQCFHEANEEQSYRNITEKLHTAKQIDLQKDSAS
ATPLLTGDLICLTFFLSKSPVKAWLKLNVPSCYIRDDGLRTLHRCLTTNKITVEVINLEC
NLLSPQSEYEVADIVCSCQTRRLIVRDNKLEDGLDLSKCSTLLTLDISSNKLSSNGAGRL
FYTLSNNKSRHLRVLKINNNPLSEEAVDKLANYLQHDMMLEELYAVRNKLSTDNAIKIFS
NLTVAKNTNLKILDLSENFIKDEAVSEIIACLEVDFLQTLYLQAEFGFGMKIRFYKKHLD
MMITSNDGLTSEADGLMGQFMGKDVEIDTDYNMMKISYHTPIPVVKAEFGFGMKIRFYKK
HLDMMITSSDGLTSEADGLMGQFMGKDVEIDTDYNMMKISYHTPIPVVKGPAWHFLGTDE
QCWYSHSSDNQGGGVIQGSYLDYVVKELLPSP
>evm.model.Scaffold_2__1_contigs__length_56536150.1017
MEYPNSTGSLQRTELEYHNEVPGKCTGNRSPAGSIPRPNDWSSSSPKPSQRYSLHYCSSQ
NISLDPYASIHFQYHRLESLSEISCAHDYQEYLKNRYSKALSDTSIEGWHDEQNNKFIDI
TIEKIGYVQEDELDRSLRTSSKPGINYRRQYSAQTCSSIAEMFQFDDSSKRQLILIEGNA
GTGKTTLSHKVCKEWASNNILRKFTHVVLIHLRDQEPNHLHSVEDLFAGTGIDKFLTCKE
LAKKDTVLFWLDGWGELHNSYKKNSLFTRLLAGIAFPCATVVVASRPSATISLKNYCTFT
HKYKLKGFSEPQIKAFVDDYFSRLQRNKERPEFMQKLKSIHGLAQLAEVPLNLSILTKVF
LDMRFKFPNTLTEIYNIIILVVLQYHKEKVDSFDDHTKPIIDLDDLPPKMLDILHGLEKH
AFDRFLPDSLTPEEEILQYINLQGRHLKNFNGMGLLDVKKQSYHTGDFKCYLYRYRVFQE
FLAAIYLTRFQKSVETEELRKIFGDMDYEMVWIFYAGITKLKRVKMQHLLPDLNRPLQPT
LLIGPVNTHEELVENWQQCYTHFQSMKEHEENHMQFLFTLILCCYEAENPEACKHVANYY
YSNDICHIEIPPNHAIPYFLLAISYFITHSGKKWSLRCDDVIPSGVEFLLKYRKEKPSAF
QTENTGGLWVLCFVVTLSEVEWFIELIKMQPSLQWVRLLNGSYLGDDGIQKLCNFLAHDD
CKITKIELEHCGIKNFGLKSVTNLLNNNSKLLYINLRKNSFSSEGIKTLLHNIEQNTSLE
YLIIDEFFCRDPEIIYILQAINTIRTEKKANTLSLIQDFLD
>evm.model.Scaffold_2__1_contigs__length_56536150.1020
MEEYNTSLKPLVTEINQVLTAVVVLPVASKGEESLDVAMKPSANKKRKISESDSSDSTVK
NSLEINMLEGIAFYKHMNLFEDEQDCSCVLEDLEENKLLSKHVIARLRGITNKKRKNRLA
IEEIAKILTPYNFALICSLFYSKPCYTDFVDSIIEQLAIFQCTDVILNENFRLDIFLDLL
YKQKFFSIEECKKIECYMTFNIISKQEAFIDVLKAKPVDGYYDFQTFFDCLNRDRTLNEL
ELKIIEKKRSLQKIIVAYRLASCNNLGSLRSSGNLCQLTKSPSKFPVKDLLSDFVSDQKC
VLDQYYRYLKNRYLSLPEVSLQGWHDSNINTKKFTDITIVKSIQTGEKDPQSTSTVALLN
REVEYSIHKCKSYDEIFKFDDNENGKLLILIEGNAGTGKTTFAQIVCKKWSSGDMLGDYS
FVVLIRLRDQKPGAISEPKDLFINVGSDDVPAGFITHNKTLAVRYEALPIEEQT
>evm.model.Scaffold_2__1_contigs__length_56536150.1050
MAESKPLSLDKIRSSENLLQKKAQLKDLQNLVSPHFAVAWKEIGEELGIKLGSLNILQKD
NANSEICCDKMLDEWLNIDACARWGTIIKALDSPKVVAVKKSFSNPNTILQYSEVDMLEA
VLEVANRLQKNSKSSRYSKTEDEWPPYRPKHFTSIALIHYKKGHSTKKEITFVASIQHTG
QLSQTEPPCSHIIQTSSEFSEVFSKIEGTSEFPNTVLIEGAPGIGKTTLCKEIIFQWSGQ
KLLENKKLVVLIFLRDPIAQSIISLKDFIRYYCIYTEIGNSILEEYIKSTAGKDIAIVLD
GYDELPENIRKNPEHSELFFIKLIHQRKYTHMSQCTVVITSRLNVSGELHGIVDRRVEIL
GFTENNRKEYIQQALKDNKENVEKMLSYLDRNPSINAYCYIPLNMTILLCLFAEGEENSE
LPATQTEINRMFICITISRFIRKTQKVKMECGISNFKDMPKEFKHIFIGLCRLAYKTLRD
DKIVFSKREIQNYCKHLARTENCHGLGLLKAVEFYSTRENVKSMSFNFLHLSLQETLAAY
HIYLSSINKQARLLENKFMDSRYFNTWIMYVGFTKGQSFPFAFEHFLSGNSLKVITFVSS
LFKQDAKISEKFITDKVICLHLFQCFSEAENDDMCQFVGQLLQDGEIDLSDQTLNTVNIH
TIGLFLDRSSIKHWKLLKLSNCNLSTLEIERLFILCRKVCIDQLDLSYNNLTQMPTDILA
NVFLTWNVKKVIMYSNVFETSYRYNIINNCVRQFSKLKLVPLPFQTEIFALDQPILVVCK
CSYQEIIATLSKNNYSSIHLFSCQLGSALYEITQLNLMSESSKNIYLYNCEISCSHVLEI
VRKMEISSVHFMEESNISSKELGYVVEQLAELAITLGKEMLPLHIYNMAETSFLAAKELM
QDGTPGTFVFRHCTDQDIHEIASYYNSQNNISRFILKHCTGYHGESISSNVVTNNLSNLF
SNNILLRHLSLCNCKLQNDTVHELLDTTMKLTNLQHIILSGNSISNKTAELLATSIINAK
FLEHLELEGCNLHQIGLELVSKAINSSNLLTLNLNYNCITDQVANNLADVIASKSCLENL
CMSKCSLQYGAKAIVSALAKITSLKILDLSYNKITNSSFDLIAVTKTNIHLEHLNMSYCE
LKQDSMIEVLKAHCTDLKLIDFSGNDINDSAAVCLPNFVNSAPLLQTLALAKCHLEETDL
IDTLRAVKHSLNYLDISFNTITVKAAKSVADLIHNNVDLEYFDLSNCNIQEEGLILILKE
VRTACYLKYIDVQSNSLNNALASELAVFISSSHTLSHLSLSNCALQEDGFLRIADSLVKT
KTLTHLDISSNFISNNVGAKLALTVVFSKKSQLKHLDVSECQWQENGLTKFLTSAMIVCS
LRHINYSSCKLDDEQAKYLANSIISNGTLEHLILANCALTPVGLISIFDALTKLHKLKHI
DLSHNQFTNAAVTILADVISSNHIEHLDLLHCLQGANSLAILTAIANSATLQYLDLSHND
IGDNEVNYVTSAITANNNLHSINLTNNCFDPQSIHIILFALAKMDLIHYLNLSSYSIVDK
LVTDLEAVCISNNRLESIVVCEYTNLKYNDYLQQCVSRLILSKLCINHHTVCDSEVWILE
SVITNSSSICHLDLSETTISDSRKRMIMGAIKKYSMLMHLNLYGFKFSGGVINILVSLLA
QNTKLKYLNIARCGLNIMFLVALADVLCTHKELLHIDLSYNHLSTTTGTDISFVLPETAV
LQHLNISACRLKEVVFLNVIKTLTWLDLSYNPISDQGAGDVAKLITNNVNLQHLNLFKCA
FESRGVLMIIKALKNLIKLQYLNLGSNHLSDELECIAVEMAAVITNNKVIQDLYLPHCQF
CKRDMMMLFKAMTFITCLQHVDIGCNEISNTCIRDVFTKNLSLQEIRMDKLVMSQTELNE
VSGILAKFRVQHFSLCQCFISDKQLSQLCEIFNSSDVTHFSITDCVFSDEHMGGSKLFES
LRDTWNLKHLDLKGITLTDDSIEHVIATNENIEYFSLIDCTMSDSKRQMRLLPK
>evm.model.Scaffold_2__1_contigs__length_56536150.1051
MLEAVNIVANRLQEYSKETRHKVSQKDLPPFQPKHFTSVVIIHHKKSHSRKEEIEFIANI
QHKGKINPTKQLDDVGVAQTVKDFSEVFTKFNGTNDFPTAVLIEGAPGIGKTTLCKEILF
QWSSQNLLQCKKIMFSVFLRDPIAQCLQSLQDFVGYCCKFTEKINSIIEEYISFTAGKDI
VVILDGYDELPENIRNNSGLFLVKLINQNCVELLKCTVVITSHLSVSAELHGIVDRRVEI
MGFTENNRKEYIMQALENDSENVEKLLKYLEKNPTINAYCYIPLNMTILLSLFTEGRKEA
VELPTTQTEINKTFICVTISRSIKKTQKEPLDCSIANFEDIPAKYNKNFYELCQLAYNAL
HDDKIVFSKNEVQKFCKHLACSNDWSGLGLLKAVEFFNAKDGVNVSLNFLHLSLQETLAA
YHITLLPKNRQINLLKETSLNTRYFNTRIMYVGLTKGQSFAFKHFLSGNRLQVSTLFSLW
LYKSAGISDELIGNKVLCLHLFQCFSEAENDDMCRYVGSLLRDGEIDLSGQTLSAVNIHT
LGLFLGRSSIKHPQLICLLKCFLLASIRQYSAHIMVPLQTKIFVTDGSILVIYVLETVMI
SEVTFFHFMEENNTSFREIRCAVEEIAQFSITLGEDVLPLHVCNMTERPFQEVEEFVQST
THGSFVFRQYCYQDIQKILSYFHLRKNFNHCSIRSCFVVYYKTKTCAIYISNKGAKILAD
GISDMTKLQHLELERCNLHEDGLISICNAINNRKLQTLTLNHNIITDKVANELAQIISRN
SCIEVLHLSRCSLQYNGIKAILLELAKLKCLKVFDVSHNKINDQGLNLSTVIAANTHLEQ
LDLSYCEFKANDIIEMFKENTVNIKSFNFSGNHITETATGSMIQRFSNSTSLQNLSLSNC
YMCETTLVEILKNVKHSLKHLDLSFNVITDKAAKSVADVIHKNTDLEHLNLTNCYVQENG
LYLILKSLRTACNLKFIDLKSNPMNNNLAGELADYISNNHLLNHLSLSNCALQEEGFLKI
ADALKKMNVLIYFDISSNNITSEVGNKLIDVFGENSKLKHLDISECQWNISMILCTNMTS
LKCLNCSGCKMDDEQAAYLSCLITINTNLEQLTLVNCALKPAGLLKVFNALKEFCTVSYL
DISNNQMTPKVIEELAEVIHWKQIEHLGMSHCLQGENSSVVLTAIANSVTLQYLDLSYND
ISDHEGNLVASAIIANNNLHHINLANNKFTTNGIKIILNATASIDLIHHSNIDSYSITDE
LTRDLEAVTHVSPSLNSTITVLVII
>evm.model.Scaffold_2__1_contigs__length_56536150.1462
MIQHTVDNSKKDTQEQITEARRTDQLEIVVPPNQPTSSGSAEEDPEYIPVTLEQCMDLLE
QPEHLRTLLIEGPPGIGKSEILKEISYQWAKYKVLKNCRFLFLLNLRDPKVQHVQNLSDL
IHLFRQLTTPENVLAQNGGKSVALLLDGFDELPEEMQHSGFIADVLQRKVLPGCVIIVSS
RPHASAGLRPDAIHIEVLGFSKECQSSLIQKSLTKQQQKDLQAYLRKYQSINSLLLVPFN
MTVLLFLYKQHQQGSVTLPTNSTEFYNLFICQIIRSNLARLGISLQPVKDFHHFPSPYID
ILKELSKLAFEGLNKAEHVFMLEKIQAECPELLKLPGAINGFGLLEAIEHVGVNGKVASF
SFLHLSVQEYLAAHYIAQLSLYSQFTIIKERFWSGSFSNMFKFFVNIVFTNEEPQALRWF
LSGKNICNHQAIAFFSHFKIIPLLMNHVSTCTPVNAYLFSKILNPCLRFISKPFLKTTTY
STTTLSNFFTRFLFKPTSDDEITIAKEFLEDKVKCVFLYRCFKEAGDHKMCQSIETVFSN
REIDFANIKLSLTDVECIAVFLTHSSNRDWVIMNFIGCHIKDQGLVILHGALQGGTIRIG
ELVLGYNGLTTSSSSLISDIVITCGVDDLTVGGDDKAVGEMDNFYPTLIAHPLAKLEKLS
LGRNKVTSKSAITLFHLITEGKSKLEMLYINNNDITDEAVETIAAALQNNKTLQVLKLEQ
NKISGEAAERIVKATEQNNILKKLVLSAYPKDIEQKITSLKEMINEKRKGRGCQVELEII
FLNF
>evm.model.Scaffold_2__1_contigs__length_56536150.1463
MGELRIHVVEQYAVDWQKLGQYLGLADYKINNIAENNDNTHHKVQKSITDVLQLWIDDGE
SPTWGKLNEAIMKIKNIPPVHTSGVDHADNDDKPPDQLVEYYRNNRFSFDENTWPPQQLK
EYFELSLIHHLTDSSTKAIQEGFMEARKTNRLDTVVHSPMKERKYVSVTLKGALDQLDQP
EKHTLLIEGPPGIGKSEILKEISYRWAKGEVLNKYKFLSLLKLRDPKIQTLKNLSDLIHQ
HFWKLTTEETLIQNGGKNVAILLDGYDELP
>evm.model.Scaffold_2__1_contigs__length_56536150.1908
MDDKLIELQLFSTTKGASRPTLQELYEKVLLHFAKEWKRIGVFLGMHHEELDIIEKDNQG
GCRKYCEVMLKEWLNVDEEASWPKIFTAVNSTLQSECVEIQKTTNYLKELYKDTQFTGGE
EKWLLWPDKPKFFNSIALVHHKNTPKGKSKQEINVMAALKCKGNINTIPKLPDSLRPVSL
RQLSINSIEIAAYLSQNNVTKAIADIFHDNEGMSSPQVILIDGPPGIGKTYLCKEIAYQW
SQDQILSTKKFLFLLRAHEQRIQVLKEVKDLIKYCCHLECEETIDEIYQYIKEREGATLV
ILIDGYNELSVELPGDCLISQLISRQRLRKCDIVITSRSFTYGSVCQFADCRKEIIGFTN
NDRQEYIQQALANKPDDTTNLKQYFDSHPTVSSMCYIPLYMTILLFLFTKNNLPRSRTEF
YEKFVDLTIKLHIEKDVKTHKEVQKKDSSIDSIKQKLGQFSYDTLKKDHMVFGLEEVQRV
YPEITENCATVHGFGLLQATQHFTTNGKTLSFNFIHSSVQEYLAAYYIQSLPDDKQLNLL
RDTFWNERYLNTWIIYVGITKGKVFAFKHFLSGNQFSLTSKLFKIKEFYISPKILQDKIK
CLYLFQCFKEAQDETMCKAVSESVQKKQIDLSKRTLSPNNVITLGFFLTYSYMEKWEKLD
ISSCHINDHGLRDLWRALFSNRQSKVCIKIMNLSGNQLSEICAGAVADLVKSCKTEELYI
SNNELGDAGAKSLISYLPDDTCLKLLLMDGNKISADAADYIEQSISSFPSLKIVGTCHLY
VNSVLGDHITTVIGLYSTKCELTKFSMYNCPVNVKHLEDILNLLVKNTNLVTLQFSQIGV
QKPMVNFFTTALSSLKCLSNFSLIEPSLCETAVDNLVNSLSASSTTKMIIMSDIKIHARQ
STYLEIVKYLKLNATVMKIPNCSLKDE
>evm.model.Scaffold_3__1_contigs__length_47372999.966
MRRVGSILRSTMASPSEEIADHLNSFRLKPSLRPELRDLVEHVTPKYAIYWREIGILIGV
HIQEILVIEHGHPTMLKVCCNKMFVEWLECDKHASWGQLLAAIDSPAVSKPFRIMPNIDV
HSSVDGCNRQKLSSATSKAVISLKARYCNQPPPCANDFPELPVLQYVQLALVHKKHVKNE
QHHLDDFTKHALLRERDVIHNIKEKLHSIEEIFYHNNKPCPSRILIEGGPGVGKSTLVYK
ICQEWSRGELLKKFQVVLLLMLRSFWNMSLKDAIQSLLGSEACSELYESLGSNVMLILDG
YDEMSASWQADPFLTNLLNSHELPNATLVIACRPHACVHLKGFERRIEVLGFDKEQIQEF
VKNYISEDTGLSAKEFLKKLEMNPYISGLLHIPMCLAMIIEIYQHDRALPTNPNLTELLK
TFVTCMIVRQYEKYPKAEKHCNHDKHQIVSALLPDVPKEAVDMVFLLSKVAYHAFFKWQG
VRNNDGSLKSPKIIFSEKELNQCGFTTIDGNGFFQTFQVHRLPRSTTTYNFINLTVQEFF
CALYICLLPPDVQHTIIETHFEVFPYMFCYLYGLCKPLPSSMLQFVCSKLTDLEYANTNK
NIAVFNCAIKCICESSDSNTKENISSLKINMSYQVLFAYDCWCISYLLCHFPVLQLKLWV
CCIGDDGAEQLSKHIDSIGNIKVLDLHWNNFTSNGIEHVIKIVNANIRSLTKIDLGRNPF
KDEGIELLINALHCCDAVVEELSVWQCEISSKGAKHIATMLETNKTLRTLKMDGNNIGDE
GTVALASVLSKSMLLKLHLNHCGFSYYGAESLVNNLKTSCNKSMVLYLQKNAITLRGARL
MASLACDVKEIQIDEEYMDDDEIKDAYKR
>evm.model.Scaffold_3__1_contigs__length_47372999.1149
MAKLADFRSQPSSRPELKDLIGYVTPQYAAHWKEIGICIGVRAEDTKIIELAYPTMLDKC
CNEMFFKWLEYDVDASWDKLFTAIDSPAVSQHIESPPDSVTELQQRVRNVYKHTRYQTDQ
KSYPPSKHTGFTPLLLHYQQTGSQNKPISPSINQPPSKRLKLHNNYPLKTAYKDSKPTNN
IEDILQILKEGVMILIEGEPGIGKTELVKEIAFCWAEGRLLKHFKLVLLVYLRDPFVQKL
SSLIDLFMYFCGKNQKVAEGCNQYYFKNSQDLLILLDGYDEFPNDLRENSVIADIINHKE
LSNCSLIVSSRPQASAFLREQTDLNVLISGFTPADQIDYIHEALENKPQEISRVKDYLQQ
HQNIASLCRVPFNMTMLVLLCKKNQHSLPKNVAELYGYFICFNIYRHATKSGQSRINITK
DLKNLPNPYNKMLKQLSILSLDGINKGKLDFTLEEFEATCPDVPVAYDETNVLGLLYAVE
QFGIFGNETTVSFIHNSVQEFLAALYLSQLPPDQELSVLEKHFGNDTHFHMFLFYVTLTK
GQNPSFKQFLCYMDSTDAINSAFLHDPIKCIHLYRCFSEIENKQMCNAIECRFFDEEIDV
SLSTLSPNTVECIAVFLTHSFTKQWNKLDLSYCFIGDHGVHTLYSALKNSKTTIEEIDFA
FNFLTLASDKYITTLVLDCAVKVLWISANETVGETEDFYSDLLTNPSSKLEELYISYNKL
SSATAKTLFTALKDNNKLTELWIGANNITDEACATVAATLQINNTLAVLRMKKNPISKQG
AQVILDALEYNDALSKLGIEECPDNASETVQKINEKRVERGCQVELELTEFAEISKVSSV
ID
>evm.model.Scaffold_3__1_contigs__length_47372999.1164
MDLLTWKEIRASKEMLDAVPQLKDLYNLVTPNYAAHWKTIGTLLDIPAGFLDGIEGAFPI
NPFWCCNNMLKEWLDTDTSASWRKIILAIDSPAVVSTSGTIIAPVTTVHPVVPVEVDTDP
LEPLFRHSRERYIQTRYISPDDTEDIWQLLYPEHFVNVLLIHHLKRRSENEILKVADAMM
GGLSEYSDRSSVRFASTFKRFSHLQYNELIYKTSKSAKISDIFEPIQKEDGTFVEPKMIL
IDGAPGMGKTTLCKEIAYRWAKGLLLNKNSLVFLIFLRDPAVQKIYEFKDLINYFYNFEK
SMINVSEQYAEMLFTTGNIDTTIILDGYDEFSDDKGNLLVTNIIKRKTLMHCKVVVTSRP
IASENLQKISDVRVEVLGFTEESKKSFIEQELRDNPDKVIALKTFIHTHSNINASCYIPI
MMTILVCTFKEYDELPNDESELYEKFVSLTISRFLQKLEASPPTTVLSLQNLPQRYKEYL
SNLSKFAFVTIKTKNIVFTAEDVEAVCSNFAISFNNFHGLGLLNFSKFTDYGKQTIDKRV
SYNFVHLSIQEYLAAYYISSLEPCHQFQLLKSIFFADSYMNTWIMFIKMNKSFTIEFQHM
LCYSHVSGATSEDKHNMWTKMNSLNLFKSFSTFRNLNTDNAVGKYQIMLYKENKQNFLEK
NALISKLNYDTYWLFYNLYVTSDYIKVYLSLCNTRSDDSLFVEGYLVDKNTKETTYHNIV
AELAHNHKLAVLLESRGTLLGYRATSQQICDGLIMNDSLSAIVLRDCHITTNTASVLGEH
LIKNNMLKILSIEGWKVNDSESSTCFIKCLRHTNKLTNLALQNIELSQMAYDLADVIKNN
TSLEELYLCDNNMQSSAVVVLQALKENSNLKTLDLSSNNMSGKIADSLADVIKNNTCLEE
LILYNNNLQLSAIVIFQALTGNPNLKVLNFNSNNMSGKVVDDLADTIKNSSCLEELYLAN
NNLQSSVAVILEALKKSSIKAINIRDNNIPGNVMNDFGHHIRNLKLTHLYIAGNDLLFAF
TTLFEVLWKNCLVVLYISDTNLATTAVDHLVFVIKCNFALERLWLGDNMLQRGLRDVAKA
CCSLPNVKAMDFSHNSYSVEEVFDLVSIITSITSIEALMLGGVVLDKTQYMHVRIFQILN
KLSNSSSVGNGSMFEIFCLEMQNYLCSDLNKFCYDIYNNSIVAPLRILKYFSVINQCITH
TNASSFIAKSSYKRLSQIDSTAVIFTLTDTIKRLVALDLEYSNIGEEAASKLAAALHHND
VLMQLWLKGNVLCDKGAELILTSLQTLSTLIVLDLSFNNITSRSCDGIAAVINSNHLLEQ
LWLDGNSLLSSGIVTIAEPLKCHSRLILLSLSSNGITDDAAEEIAEIIINNVLLEGLSLS
INRLQSTGICKIAKALSKLEMLRKLDLFNNLITKDAADDLAVVINSSTNLQELHLGNNML
ETTGVIKILDAAKNICSLRVLTLSNNNVTKEAASGICDVIATNYSLGILLVGGNDLQTDG
VVQIAEAASNNKSFQLLVVCDNDVDEQKKEDIKMMFSNRPDLKLYI
>evm.model.Scaffold_3__1_contigs__length_47372999.1200
MTSRYPFVSLDSFRRKSSLRPELKDLVEHVTPQYAIHWKEIGILIGVPVGELQAIELGHP
TMPKVCCNEMFTKWLECDVHANWDKVFAAIDSPAVPKPIICKMPGSGIVSSTDAKRQKLS
SVLSLAVVSLKAQYRNRSPPCSDDLSELPVLKYVQLALVNKRPIKNEQQYLDEFTKHSLL
RERDVIHNIKDKLHSIEEIFHYNSEPCPSRILIEGGPGVGKTTLVYKICHEWSNEAILNE
FKIVLLLMLRNFWDMSLKDAIQSLLGSEACLELYESLGSNVMLILDGYDEMSASWQADQF
LNDILNYRKLPNATLVIACRPHACVHLKSFERRIEVLGFDKEQIYQFVKNSLSEDIGLST
KEFTDILETNPYISCLLHIPMCLTMIVEIYQQNTILPANPNLTELLKLFVTCMIERHRKK
YPTAVKVCNHEKQQIISMMLPDVPAEAINMILLLSKVAYNGFFEWLGTMNGDSSLKSPKI
VFTQEELVHCGLTTVDGSGFFQTAHVYKIPRSTTTYNFINFTLQEFFCALHICLLPTDAQ
NRIIKEHFEVFPYMFSYFFGLCKSLPPSIFQFVCSKLTDLECANTRENVTIFNCAIKCIC
EASRTNESEISLSSSFKVDMSYQTLFPYDCLCISYLLCHFEVSQLRLWVCSIGDDGAEQL
AKHITTNSVSNIKELDLHWNNFTSDGIEHIMKIVISNINTLTKIDLGRNPFNDKGIELLT
SALRCCDTVVHELSIWQCEISAKGAKCLAKMLETNKTIRILKMDGNHIGNEGTIAIASVL
NKIALSKLYLNHCGFSYHGAESLVNKLKTSCNNDNLVLYLQRNAITLHGARLMASLASYV
KEVRIDEKYMEDVEVQKFMQKQHS
>evm.model.Scaffold_3__1_contigs__length_47372999.1567
MNPTTSSMYFFSRSSDAATSLYFRIDDLDESKTTTVEGIGGVVFQYKGIALIVSNDYGGT
LLSTKKDALNMEAFFSSLKNYVVKVKYNLSAKEFMNICKYLAVGVFYPEIYKRIVIYFAG
HGGNGFITMQDGRKVVIDDIQCIFDASRLGDTAKLIFIDACRGSTKDFGFRGSGDAVQDN
RPNCASHGNMLIAYATLKHHVSCSFEDGGFWTNVLYRYLCEHKGEDLQWILTKICGSMAS
QKFLRKKGTKEYFYQTSHFDSSLRQPINFWMEAGQGSSKSDPFMITKLHLETTHLWRSIT
STKWSNLEGPELHLDVAIIKSKRLRDRFHGTHAMGSVEDKISIEEILTNGHQKITLIEGD
PGAGKTTVTINICKKWAEGKLLKGKLIFLVPLCNSYYHMVSNLNELLDKLGCSEIKEYAK
ESSGKDLVFILDGWDELPDHLQSQSYFHDIIFNRIALTCSSIIVTSRPACSGQISQVVQD
RSYQILGLSFETVENYIETYFKDNPQSVRPLLDILNGKNYFHQHFYLPITIVIMCFVFHN
NDNQLPETLSKLYEKFVLLCVRCNIPKDFKEKFKSWQNIPEELSHLFRKLCEIALNKLIS
KELVFSESEIENEIKQLPFTTNIDVFGLLSIHHGINELADMEIRYSFIHRAVQELLAAMS
ILETNSMEQIFNEHFHESSYLINVFPFVFGLMSKVDVKHLAQQLKLRFIESDRSGKLLTT
ILHCLFEAHDESLCHEFGKVFNEEHNINLKELRSDLEYHYAAYFLSVCSFEQLNVTINTL
IDVNVEIMSQYLCNTSTGITSFNCEGLGLTEKGITVMEKFLICQRKLSSLIIRDILVVSP
RSINIMRDTICKISKLNISITKVTLLNCYMSKADLDSLGSFVMTLKSLECLHIDCPLVEV
FLNSSHSFSEALCSTLSLKEFKVGIYSDDDSKMISNVLSQSSSLKILHIDDVKNSDHLAI
IFDGLLSNQTVKRFHACQSCVDSSTELSKSIENCIARNQSLTMIEISCTTDVKRKAMWPS
SRVCSICTGLQSNNTLVTLNISRCYIDTEASDNMSLMLSQNTSLQHLFLNKVKMNKPEAV
TIIRTCNTNTTLKVLSLLKWPVKDEKDKPFGEIFEFVFSTDTEIGDILDQVQNSRQDKNK
PILEVIWKRSESEKLLNDIIQTY
>evm.model.Scaffold_3__1_contigs__length_47372999.1610
MATIPIGKTGNDRPTERDFNIHVVPNYATKWRELGALLGLASSKLDIIEYDHPHSCEERC
KAVLRKWLKIDVCATWGKLVEATAAVYLSSGNVSAHVTTEVLAVLQLSHHVKGVYKQTRF
DVGKDTWPLEPPKDFTPIVLVHYEEQHTLKDSITITKVVHTGSINSVISAASDQSSPSID
ESLREALQTSKVTKNVVDILVHFEQCDSPQTILIEGAPGIGKSILMKHIAYCWAEGRVMN
NFKLLLLICLRDPRVQKASSIKQLLQSFYHRNMDVAKLESCDEALLQDNGKFLVLLLDGY
DEFPEGLRENSLIAGILDRQVLPECGLIVSSRPHASLFLHVKADLRADILGFTSEEQEHF
IQQSLKKQPHKIPGLTNYLGNHTTIRSLCFTPFNMLVLLFLYKHGITLPDNPTDLYKQFI
SLTLCRNLAKLGITCKQVTADLQNLPDPCGEIIQQLSRLSLDKLNSNQLVFTLDEIKGYC
PQLETIPGAINGFGLLQAVEHIDIFQAIKTFHFIHFSVQEYLAAHYILCLPPQEEYKILD
EYFWSDIHHNMFNFYVSLTKGQSPSFKQYLCSGSEATFSIADKFLKNKMKRLRLYHCFYE
ADDKQMCHTIEKTFSDGVIKFPVPLSPSDLLDVTTMLTCSSIKQWKMLEFGNCHIQDNGV
RLLHRSLMNSGVSIHELRLYNNDLTSSSDSFLSDIVISCKVKVLNVGLSKAVGESKHFML
LSKPSTALEVLYMYDNEYSSTKWAEQLFTSLMTNKSLKKLWVDNNNITDEICVFITKALL
VNNTLNELYMGNNRITGEAAQELIKALKENNALQVLRLPKYPENITKVITDLQEVVNENR
KEHGCDKKLEIKFPQF
>evm.model.Scaffold_3__1_contigs__length_47372999.1773
MNQAEGLEQFATPEKVNTFPLLKDLGNHITPHFAARWRQIGTQLNLSKGELDIIEHDNFH
KAEPCCNAMLEAWLDVDTSATWKKLLSIIQSPAVTSSQPPEKGVTAFSILSNRVEKMNKH
MKMLDKDAWPPNQPENFIPLVLIHHKEQRTQEQVTEMTKLVQRSGIDSVVNGEPASKRPK
LDSQESDEVLQHVLDTSSVTKRVSEIIAPLEGNDSQKFILIEGAPGIGKSVLLKHIAIQW
GKKLILCMFKVVLLIRLRDPYVQQATSVNDLLQHFLVGDKKATETASDCSAYLLDNGGEG
VTFLFDGYDEFPNDLQQNGLIADILNRKILPCCGLVVSSRPHACIVLRIDADVRLEILGF
AEMERQEYIKQALKGKPQKFTELTQYLQDHQNVNDLCCTPFNMAALLYLYNLGVALPKNA
TNMYSGFICQTFCRHFKKTGLSLELPTEINNLADLPEPCSSIITQLAKLSLEGLNNNKLV
FTVDDIKADCPEIMDTKGAVNGLGLLQTIKHFSPTGETMTFNFLHFTIQEYLAAHYITHL
SPDQELHLLQNKFWNNLHANMFAMYVALTKGQRHSFQFFLSGGDSQIAISNQFLCDYWKC
FHLFHCFHEAGDYSMCRSIEKAQIFCNRKIDVEKKYLSPIDLKVMSFFLINSSTKWWEKI
KLGYCYIRDHGLHVLHRSLKGSDVTINTLYMWDNDITCSSSSAISDLVITCKVEQLYING
NPKIGESEELYNMLTDPSSALTYLNMSLVKLSSTAAKILFAVVKDNKKLQTLQIRNNDLP
DDVVENIIALLHKNNSLETLQMDNNCISGGAAIQIVQALRFNNTLTLLKIPHYASITLKM
IESERDEVNKIREQKRLQNLEISFA
>evm.model.Scaffold_3__1_contigs__length_47372999.1889
MCNKWSNKLIPQDFMANGDHKSLELFRTEQYYVTAPQLKDLNEHITPLYAASWRMIGTQL
GLPSGTLDIIEYDNLHKAVPCCNAMLEKWLEVDPLATWNKLLSVIQSSVVFSDQAAEKVV
ATSKCNCNTDKSTAADKGSEAVSMLSDRVAMMNLQLQHSVDEDTWPPDQPKSFTPLILLH
HQEQRTQKQATEMAKLLQRGDIESVTNDLPKYHSELNGHETIHHVLNTSIVTKEISEILS
PLEKKQEASANQKFVLIEGAPGIGKSVLLRHIAVEWGKKLILRMFKLVLLICLRDPNVQK
ATSICDLLQLFCKGDTKAAEIATTCSNYLFSNGGNDITLLVDGYDEFPEEFQKEGLIADI
LKRKALPCCGIVLSSRPHASVKLRKQASVLVEILGFSEKERLCFIEQALKGQQHKITELT
QYLQQHPTISNLCFVPFNMVVLLFLYNLGITLPKSSTGMYNDFICQTVCRHCAKSSGKPL
KTNINTLADLPEPYKATIKQLALLAYEGLNNNKLIFTFDEMKASCINVAVMPEAINGFGL
LQTVKHFGLTKETLTFNFLHLTIQEYLAAYYVVTYVQPEEELYLLQDKFWSDLHVNMFSF
YITLTKGQRNSFKQFLCDGDNTVTISNKFLQNHLKCIRLFCSFFEAGDKRMWTSIENAPI
FDKKVIDLRECNSASHLESVSFFLASSSHKFWVGLNFGRCYIQDRGLYIIHNSLKGSGVI
INKLWLMYNGLTQSSSSFVSDIVLTCKVQQLWISGNHTIGEERGLYTMLTHSSSVLLYLN
LMDTKLSSNAARLLFSAIKNAKKLQTLSISQNVISDDVALDIATALMSNTSLHHLEMHYN
SISGEIILTVLQALQSNITLTHLSVPDYPLEMKKRIITLEEKLNMIRRKQGIVHDLDIAF
VLKTLW
>evm.model.Scaffold_4__1_contigs__length_26426468.226
MTQSSVLLQIQGNVDEIHKKKRPFSIDEVGRLKDGSSANYILIEGAPGIGKTTFAWELCQ
EWAKGHLLNQWSVVLLIQMRDKRVRNAKTLKDIFYHPETYINDNIYRVVQNTDGQGVLLL
FEGYDEVSESQKSEDSIFQKLLRREFLPQAALVVSSRPIASKTLCEQFLGQIQQHIEILG
FTQENIEAYISSACSENAALKEDLEEYLSCHPFIFSIMYIPLYCSIVTELYLMHWRKDNK
ELVPKTLTETYSTLVMYLLQRHFDANSSSAFQNHKMHSLMDLPQEMYWKVMDVCKVAAKG
IHNHQYIFDTLECNSLGLLNAVQDLYANKNSCISYSFLHQTLQEFLAAFYHSQSDSVPVS
QVLQQDHLFPVKKYLQGEHRKESNTTFHWPVLLFIAGLTKLKDIPLNLLRSFPDDKFSKS
EIKFHPAIFQLLFETQSSSLVFSLFSNDTYMPTPWEMTPLDWFVCGYCITNSSQTSLWRI
EYEEDAIQTSLCLNMLAKGMRYSAFRKKGGTVKIISLLGGSKLLQCLISIIEMRDHINEL
SELVLGGELTPGRKTDTMLGQVSKAFPYLKRLQVSTDSTFSTWHSLFACLQSLEYLDTLQ
IEAVFTEVDTILIAQQLKHCSALKHLYVWCNEDSCGIMPLISAASYLVANHLHTFSLQRC
SLLGSAMNIFAESLKLPHCSLRVLKFHEVSVSPDDFSTFASAIATNKSITSLSLNDCGVT
DASIICLATVINENTTLEEIELTEWYMNEETELFFKEAIKKNPSIMKLKLAQRNVFTDIP
QELQEYLGLYQ
>evm.model.Scaffold_4__1_contigs__length_26426468.334
MDNWKDARKSVQTVTTVEGAVVIEQIKNKNDTPTMKDLNRYVKKYAVDWKDIGIELGLEL
DVLDLVEKDHPHQSIACFQKTLDKWLKLAPNATWTTLEVALTNVRRQQLGLDPVDYVVDV
KSSVKSGRESDVARNDAVSCLSTRIQHLNKQIKQRVEKDVWPPNQSKEFIPLVLIQHQNQ
RTMLVAIKRAEYYQSDYIDDIVSAASNQPPPSKYRRLQGHEPFQKVITTSKVTQEVSDIL
APLEKDDNPKFILVEGAPGIGKSFLLKEITYQWGKGLLLQGFKFVILVILRDPFIKRLSS
IEELLLSLCKGDLNAKTTASACSDYLFHNDGKDLVFLLDGYDEFPQNLRQKSLIADILNR
EVLPFCGIIVSSRPHASVYLQEQADVRIDILGFTEADRKQYVQQALEGQPEKIQELTQYL
DCHLSINSLCLIPFNIAVLVFLYKNGHILPKNSTDLYERFIFLTICGNLAKLGNSLVSTI
PDLGNLPEPCNRIVNQLSKLSLESLNSNKLIFTQDEVEAACPGIISTPGTINGFGLLQAI
EHFSFTGKTMTFNFVHLSIQEFLAARYITQLPPADELKVLKEKFWSSYHVNVFAFYVALT
NGQHSSFKEFLSEGDNTVSISEKFLDDQIKCFRLFQCFYEAGDNNMCRCIEEAKTFNYKN
TKMIELIDSRFMSLTNLECVAFFMTHSVYKNWEGGINFYRCYIQDPGIRMLHHKLVGSSI
SIRKLFLDCNGLTSSSSSLISDIAVSCKVKVLWIDSNEIVGEDENFYGMLIDPSSKIERL
HMSDTKISSAGAIKLFTALATGNKLKELWITSNDISDEACSTIATTLKDNTSLTKLNLGG
NPISAESTRLIVKALQLNTTLEELVLPEYTEDERSTIVPLVETVNQIRVIRECQVRLNVK
FW
>evm.model.Scaffold_4__1_contigs__length_26426468.361
MQLAIKRAEYYQSDNINEIFSAVGGDQPPPSKRHKLENHESLVNAVSTSKITQDVSEILA
SLENINSLKFILIEGAPGIGKSFLLKEIAYQWGKRQLLQRFKFVLLVCLRDPFIQQLSSI
EELLLSFCKRHLHARTITSACSNYLFHNDGKDLAFLLDGYDEFPRHLHQNSLIADILNRE
VLPNCGIVVSSRPHASVYLQEQADVRVDILGFTEADRKRFIQQALKGQPKKIQELTNYLD
CHLSINRLCLIPFNIAVLVFLYNHGNTLPKNSTELYEHFIFLTIYGNLIRSGLSLKNSIS
SLDNLPTPCNRILKQLSKFSLESLHKHKLIFTQDEIESACPDIVNSPEAVNSYGLLQAIE
HFGVAGTTLTFNFTHLSIQEFLAAHYISQLPPADELKLLKEKFWSSHLVNVFTFYVALTN
GQHSSFKEFLSEGDSTIVISEKFLTDQLKCFLLFKCFYEAGDMNMCHCIEEAKTFDYRRN
KRIELTDSRLLSLNNLECIAFFLTHSVHKQWDEGINFYRCYIQDQGIHILHHRLVGAGIT
ITKLWLDCNGLTSSSSPLISDIVVSCKVKVLWIDGNEIVGEDENLYGMLGDPSSELELLH
MSDTKLSPAGAIKLFTALSTSNKLKVLWITLNNISDAACSTIAAILKDNISLTKLNLGGN
PISVKSGQLIVKALQHNTTLEELVLPEYTEDERSTIIPLVEIVNQIREIVKCQVKFNVTF
W
