# Supplementary material for: NOD-like receptor repertoire in the chromosome-level genome of the demosponge Dysidea avara (Schmidt, 1862)
Source: Front Immunol. 2026 Feb 3;17:1725140. doi: 10.3389/fimmu.2026.1725140 (PMC12909245; doi:10.3389/fimmu.2026.1725140)
Supplement: Supplementary file 4 [file Table1.xlsx]

## Sheet: Supplementary_Table5_annotation
## decorated with emapper-2.1.7
##gff-version 3
c1	EVM	CDS	10413	10437	.	-	1	ID=c1.1;Parent=c1.1
c1	EVM	exon	10413	10437	.	-	.	ID=c1.1.exon8;Parent=c1.1
c1	EVM	gene	10413	53021	.	-	.	ID=c1.1;Name=EVM%20prediction%20c1.1
c1	EVM	mRNA	10413	53021	.	-	.	ID=c1.1;Parent=c1.1;Name=EVM%20prediction%20c1.1
c1	EVM	CDS	34664	34694	.	-	2	ID=c1.1;Parent=c1.1
c1	EVM	exon	34664	34694	.	-	.	ID=c1.1.exon7;Parent=c1.1
c1	EVM	CDS	45457	45501	.	-	2	ID=c1.1;Parent=c1.1
c1	EVM	exon	45457	45501	.	-	.	ID=c1.1.exon6;Parent=c1.1
c1	EVM	CDS	45822	46133	.	-	2	ID=c1.1;Parent=c1.1
c1	EVM	exon	45822	46133	.	-	.	ID=c1.1.exon5;Parent=c1.1
c1	EVM	CDS	49353	49460	.	-	2	ID=c1.1;Parent=c1.1
c1	EVM	exon	49353	49460	.	-	.	ID=c1.1.exon4;Parent=c1.1
c1	EVM	CDS	49730	49804	.	-	2	ID=c1.1;Parent=c1.1
c1	EVM	exon	49730	49804	.	-	.	ID=c1.1.exon3;Parent=c1.1
c1	EVM	CDS	50846	51130	.	-	2	ID=c1.1;Parent=c1.1
c1	EVM	exon	50846	51130	.	-	.	ID=c1.1.exon2;Parent=c1.1
c1	EVM	CDS	52673	53021	.	-	0	ID=c1.1;Parent=c1.1
c1	EVM	exon	52673	53021	.	-	.	ID=c1.1.exon1;Parent=c1.1
c1	EVM	CDS	74003	74023	.	-	0	ID=c1.2;Parent=c1.2
c1	EVM	exon	74003	74023	.	-	.	ID=c1.2.exon31;Parent=c1.2
c1	EVM	gene	74003	166793	.	-	.	ID=c1.2;Name=EVM%20prediction%20c1.2
c1	EVM	mRNA	74003	166793	.	-	.	ID=c1.2;Parent=c1.2;Name=EVM%20prediction%20c1.2;em_target=181119.XP_005534756.1;em_score=224.0;em_evalue=9.11e-59;em_tcov=40.2;em_OGs=KOG0198@1|root,KOG0198@2759|Eukaryota,38D6Z@33154|Opisthokonta,3BFVM@33208|Metazoa,3CT42@33213|Bilateria,484R0@7711|Chordata,48Z20@7742|Vertebrata,4GQQZ@8782|Aves;em_COG_cat=T;em_desc=Mitogen-activated protein kinase kinase kinase 3;em_max_annot_lvl=33208|Metazoa;…
c1	EVM	CDS	78800	78807	.	-	2	ID=c1.2;Parent=c1.2
c1	EVM	exon	78800	78807	.	-	.	ID=c1.2.exon30;Parent=c1.2
c1	EVM	CDS	82704	82775	.	-	2	ID=c1.2;Parent=c1.2
c1	EVM	exon	82704	82775	.	-	.	ID=c1.2.exon29;Parent=c1.2
c1	EVM	CDS	84250	84534	.	-	2	ID=c1.2;Parent=c1.2
c1	EVM	exon	84250	84534	.	-	.	ID=c1.2.exon28;Parent=c1.2
c1	EVM	CDS	93812	93886	.	-	2	ID=c1.2;Parent=c1.2
c1	EVM	exon	93812	93886	.	-	.	ID=c1.2.exon27;Parent=c1.2
c1	EVM	CDS	108736	108955	.	-	0	ID=c1.2;Parent=c1.2
c1	EVM	exon	108736	108955	.	-	.	ID=c1.2.exon26;Parent=c1.2
c1	EVM	CDS	115705	115848	.	-	0	ID=c1.2;Parent=c1.2
c1	EVM	exon	115705	115848	.	-	.	ID=c1.2.exon25;Parent=c1.2
c1	EVM	CDS	115895	117159	.	-	2	ID=c1.2;Parent=c1.2
c1	EVM	exon	115895	117159	.	-	.	ID=c1.2.exon24;Parent=c1.2
c1	EVM	CDS	134102	134176	.	-	2	ID=c1.2;Parent=c1.2
c1	EVM	exon	134102	134176	.	-	.	ID=c1.2.exon23;Parent=c1.2
c1	EVM	CDS	134226	134486	.	-	2	ID=c1.2;Parent=c1.2
c1	EVM	exon	134226	134486	.	-	.	ID=c1.2.exon22;Parent=c1.2
c1	EVM	CDS	141647	141747	.	-	1	ID=c1.2;Parent=c1.2
c1	EVM	exon	141647	141747	.	-	.	ID=c1.2.exon21;Parent=c1.2
c1	EVM	CDS	143589	143756	.	-	1	ID=c1.2;Parent=c1.2
c1	EVM	exon	143589	143756	.	-	.	ID=c1.2.exon20;Parent=c1.2
c1	EVM	CDS	146513	146523	.	-	0	ID=c1.2;Parent=c1.2
c1	EVM	exon	146513	146523	.	-	.	ID=c1.2.exon19;Parent=c1.2
c1	EVM	CDS	148962	148979	.	-	0	ID=c1.2;Parent=c1.2
c1	EVM	exon	148962	148979	.	-	.	ID=c1.2.exon18;Parent=c1.2
c1	EVM	CDS	149037	149107	.	-	2	ID=c1.2;Parent=c1.2
c1	EVM	exon	149037	149107	.	-	.	ID=c1.2.exon17;Parent=c1.2
c1	EVM	CDS	149311	149440	.	-	0	ID=c1.2;Parent=c1.2
c1	EVM	exon	149311	149440	.	-	.	ID=c1.2.exon16;Parent=c1.2
c1	EVM	CDS	149921	150046	.	-	0	ID=c1.2;Parent=c1.2
c1	EVM	exon	149921	150046	.	-	.	ID=c1.2.exon15;Parent=c1.2
c1	EVM	CDS	150093	150173	.	-	0	ID=c1.2;Parent=c1.2
c1	EVM	exon	150093	150173	.	-	.	ID=c1.2.exon14;Parent=c1.2
c1	EVM	CDS	153879	153937	.	-	2	ID=c1.2;Parent=c1.2
c1	EVM	exon	153879	153937	.	-	.	ID=c1.2.exon13;Parent=c1.2
c1	EVM	CDS	154076	154153	.	-	2	ID=c1.2;Parent=c1.2
c1	EVM	exon	154076	154153	.	-	.	ID=c1.2.exon12;Parent=c1.2
c1	EVM	CDS	154212	154301	.	-	2	ID=c1.2;Parent=c1.2
c1	EVM	exon	154212	154301	.	-	.	ID=c1.2.exon11;Parent=c1.2
c1	EVM	CDS	155852	155947	.	-	2	ID=c1.2;Parent=c1.2
c1	EVM	exon	155852	155947	.	-	.	ID=c1.2.exon10;Parent=c1.2
c1	EVM	CDS	156002	156487	.	-	2	ID=c1.2;Parent=c1.2
c1	EVM	exon	156002	156487	.	-	.	ID=c1.2.exon9;Parent=c1.2
c1	EVM	CDS	159429	159773	.	-	2	ID=c1.2;Parent=c1.2
c1	EVM	exon	159429	159773	.	-	.	ID=c1.2.exon8;Parent=c1.2
c1	EVM	CDS	160866	160988	.	-	2	ID=c1.2;Parent=c1.2
c1	EVM	exon	160866	160988	.	-	.	ID=c1.2.exon7;Parent=c1.2
c1	EVM	CDS	161534	161590	.	-	2	ID=c1.2;Parent=c1.2
c1	EVM	exon	161534	161590	.	-	.	ID=c1.2.exon6;Parent=c1.2
c1	EVM	CDS	161778	161834	.	-	2	ID=c1.2;Parent=c1.2
c1	EVM	exon	161778	161834	.	-	.	ID=c1.2.exon5;Parent=c1.2
c1	EVM	CDS	164639	164707	.	-	2	ID=c1.2;Parent=c1.2
c1	EVM	exon	164639	164707	.	-	.	ID=c1.2.exon4;Parent=c1.2
c1	EVM	CDS	164771	164854	.	-	2	ID=c1.2;Parent=c1.2
c1	EVM	exon	164771	164854	.	-	.	ID=c1.2.exon3;Parent=c1.2
c1	EVM	CDS	166598	166639	.	-	2	ID=c1.2;Parent=c1.2
c1	EVM	exon	166598	166639	.	-	.	ID=c1.2.exon2;Parent=c1.2
c1	EVM	CDS	166775	166793	.	-	0	ID=c1.2;Parent=c1.2
c1	EVM	exon	166775	166793	.	-	.	ID=c1.2.exon1;Parent=c1.2
c1	EVM	CDS	168193	168343	.	+	0	ID=c1.3;Parent=c1.3
c1	EVM	exon	168193	168343	.	+	.	ID=c1.3.exon1;Parent=c1.3
c1	EVM	gene	168193	170099	.	+	.	ID=c1.3;Name=EVM%20prediction%20c1.3
c1	EVM	mRNA	168193	170099	.	+	.	ID=c1.3;Parent=c1.3;Name=EVM%20prediction%20c1.3;em_target=400682.PAC_15713403;em_score=247.0;em_evalue=6.82e-73;em_tcov=38.7;em_OGs=28KB6@1|root,2QSS1@2759|Eukaryota,39XKI@33154|Opisthokonta,3BJUI@33208|Metazoa;em_COG_cat=None;em_desc=None;em_max_annot_lvl=33208|Metazoa;em_PFAMs=THAP;em_Preferred_name=
c1	EVM	CDS	168405	168573	.	+	2	ID=c1.3;Parent=c1.3
c1	EVM	exon	168405	168573	.	+	.	ID=c1.3.exon2;Parent=c1.3
c1	EVM	CDS	168635	169196	.	+	1	ID=c1.3;Parent=c1.3
c1	EVM	exon	168635	169196	.	+	.	ID=c1.3.exon3;Parent=c1.3
c1	EVM	CDS	169246	169432	.	+	0	ID=c1.3;Parent=c1.3
c1	EVM	exon	169246	169432	.	+	.	ID=c1.3.exon4;Parent=c1.3
c1	EVM	CDS	169480	169533	.	+	2	ID=c1.3;Parent=c1.3
c1	EVM	exon	169480	169533	.	+	.	ID=c1.3.exon5;Parent=c1.3
c1	EVM	CDS	170026	170099	.	+	2	ID=c1.3;Parent=c1.3
c1	EVM	exon	170026	170099	.	+	.	ID=c1.3.exon6;Parent=c1.3
c1	EVM	CDS	170350	170512	.	-	1	ID=c1.4;Parent=c1.4
c1	EVM	exon	170350	170512	.	-	.	ID=c1.4.exon4;Parent=c1.4
c1	EVM	gene	170350	171619	.	-	.	ID=c1.4;Name=EVM%20prediction%20c1.4
c1	EVM	mRNA	170350	171619	.	-	.	ID=c1.4;Parent=c1.4;Name=EVM%20prediction%20c1.4;em_target=10224.XP_006825802.1;em_score=105.0;em_evalue=1.35e-25;em_tcov=76.9;em_OGs=2BVSB@1|root,2S2BW@2759|Eukaryota,3A520@33154|Opisthokonta,3BRW9@33208|Metazoa,3DAYA@33213|Bilateria;em_COG_cat=None;em_desc=None;em_max_annot_lvl=33208|Metazoa;em_Preferred_name=
c1	EVM	CDS	170563	170632	.	-	2	ID=c1.4;Parent=c1.4
c1	EVM	exon	170563	170632	.	-	.	ID=c1.4.exon3;Parent=c1.4
c1	EVM	CDS	170708	170796	.	-	1	ID=c1.4;Parent=c1.4
c1	EVM	exon	170708	170796	.	-	.	ID=c1.4.exon2;Parent=c1.4
c1	EVM	CDS	171375	171619	.	-	0	ID=c1.4;Parent=c1.4
c1	EVM	exon	171375	171619	.	-	.	ID=c1.4.exon1;Parent=c1.4
c1	EVM	CDS	171811	171974	.	-	2	ID=c1.5;Parent=c1.5
c1	EVM	exon	171811	171974	.	-	.	ID=c1.5.exon7;Parent=c1.5
c1	EVM	gene	171811	179516	.	-	.	ID=c1.5;Name=EVM%20prediction%20c1.5
c1	EVM	mRNA	171811	179516	.	-	.	ID=c1.5;Parent=c1.5;Name=EVM%20prediction%20c1.5
c1	EVM	CDS	172136	172210	.	-	2	ID=c1.5;Parent=c1.5
c1	EVM	exon	172136	172210	.	-	.	ID=c1.5.exon6;Parent=c1.5
c1	EVM	CDS	172726	173040	.	-	2	ID=c1.5;Parent=c1.5
c1	EVM	exon	172726	173040	.	-	.	ID=c1.5.exon5;Parent=c1.5
c1	EVM	CDS	175916	176023	.	-	2	ID=c1.5;Parent=c1.5
c1	EVM	exon	175916	176023	.	-	.	ID=c1.5.exon4;Parent=c1.5
c1	EVM	CDS	176290	176364	.	-	2	ID=c1.5;Parent=c1.5
c1	EVM	exon	176290	176364	.	-	.	ID=c1.5.exon3;Parent=c1.5
c1	EVM	CDS	177397	177681	.	-	2	ID=c1.5;Parent=c1.5
c1	EVM	exon	177397	177681	.	-	.	ID=c1.5.exon2;Parent=c1.5
c1	EVM	CDS	179168	179516	.	-	0	ID=c1.5;Parent=c1.5
c1	EVM	exon	179168	179516	.	-	.	ID=c1.5.exon1;Parent=c1.5
c1	EVM	CDS	225031	225320	.	-	2	ID=c1.6;Parent=c1.6
c1	EVM	exon	225031	225320	.	-	.	ID=c1.6.exon11;Parent=c1.6
c1	EVM	gene	225031	268476	.	-	.	ID=c1.6;Name=EVM%20prediction%20c1.6
c1	EVM	mRNA	225031	268476	.	-	.	ID=c1.6;Parent=c1.6;Name=EVM%20prediction%20c1.6;em_target=400682.PAC_15704461;em_score=141.0;em_evalue=2.45e-31;em_tcov=88.3;em_OGs=2CYWU@1|root,2S6Y4@2759|Eukaryota,39VM9@33154|Opisthokonta,3BJ6W@33208|Metazoa;em_COG_cat=S;em_desc=C-terminal of Roc, COR, domain;em_max_annot_lvl=33208|Metazoa;em_PFAMs=COR,Death,Roc;em_Preferred_name=
c1	EVM	CDS	226298	226378	.	-	2	ID=c1.6;Parent=c1.6
c1	EVM	exon	226298	226378	.	-	.	ID=c1.6.exon10;Parent=c1.6
c1	EVM	CDS	234522	234854	.	-	2	ID=c1.6;Parent=c1.6
c1	EVM	exon	234522	234854	.	-	.	ID=c1.6.exon9;Parent=c1.6
c1	EVM	CDS	241188	241218	.	-	0	ID=c1.6;Parent=c1.6
c1	EVM	exon	241188	241218	.	-	.	ID=c1.6.exon8;Parent=c1.6
c1	EVM	CDS	248270	250194	.	-	2	ID=c1.6;Parent=c1.6
c1	EVM	exon	248270	250194	.	-	.	ID=c1.6.exon7;Parent=c1.6
c1	EVM	CDS	259332	259394	.	-	2	ID=c1.6;Parent=c1.6
c1	EVM	exon	259332	259394	.	-	.	ID=c1.6.exon6;Parent=c1.6
c1	EVM	CDS	259701	260012	.	-	2	ID=c1.6;Parent=c1.6
c1	EVM	exon	259701	260012	.	-	.	ID=c1.6.exon5;Parent=c1.6
c1	EVM	CDS	264562	264669	.	-	2	ID=c1.6;Parent=c1.6
c1	EVM	exon	264562	264669	.	-	.	ID=c1.6.exon4;Parent=c1.6
c1	EVM	CDS	264939	265013	.	-	2	ID=c1.6;Parent=c1.6
c1	EVM	exon	264939	265013	.	-	.	ID=c1.6.exon3;Parent=c1.6
c1	EVM	CDS	266049	266333	.	-	2	ID=c1.6;Parent=c1.6
c1	EVM	exon	266049	266333	.	-	.	ID=c1.6.exon2;Parent=c1.6
c1	EVM	CDS	268128	268476	.	-	0	ID=c1.6;Parent=c1.6
c1	EVM	exon	268128	268476	.	-	.	ID=c1.6.exon1;Parent=c1.6
c1	EVM	CDS	271924	272000	.	+	0	ID=c1.7;Parent=c1.7
c1	EVM	exon	271924	272000	.	+	.	ID=c1.7.exon1;Parent=c1.7
c1	EVM	gene	271924	280571	.	+	.	ID=c1.7;Name=EVM%20prediction%20c1.7
c1	EVM	mRNA	271924	280571	.	+	.	ID=c1.7;Parent=c1.7;Name=EVM%20prediction%20c1.7
c1	EVM	CDS	272390	272403	.	+	1	ID=c1.7;Parent=c1.7
c1	EVM	exon	272390	272403	.	+	.	ID=c1.7.exon2;Parent=c1.7
c1	EVM	CDS	273689	273757	.	+	2	ID=c1.7;Parent=c1.7
c1	EVM	exon	273689	273757	.	+	.	ID=c1.7.exon3;Parent=c1.7
c1	EVM	CDS	276354	276466	.	+	2	ID=c1.7;Parent=c1.7
c1	EVM	exon	276354	276466	.	+	.	ID=c1.7.exon4;Parent=c1.7
c1	EVM	CDS	276556	276733	.	+	0	ID=c1.7;Parent=c1.7
c1	EVM	exon	276556	276733	.	+	.	ID=c1.7.exon5;Parent=c1.7
c1	EVM	CDS	278463	278504	.	+	2	ID=c1.7;Parent=c1.7
c1	EVM	exon	278463	278504	.	+	.	ID=c1.7.exon6;Parent=c1.7
c1	EVM	CDS	278551	278580	.	+	2	ID=c1.7;Parent=c1.7
c1	EVM	exon	278551	278580	.	+	.	ID=c1.7.exon7;Parent=c1.7
c1	EVM	CDS	278627	278668	.	+	2	ID=c1.7;Parent=c1.7
c1	EVM	exon	278627	278668	.	+	.	ID=c1.7.exon8;Parent=c1.7
c1	EVM	CDS	278981	279022	.	+	2	ID=c1.7;Parent=c1.7
c1	EVM	exon	278981	279022	.	+	.	ID=c1.7.exon9;Parent=c1.7
c1	EVM	CDS	279069	279110	.	+	2	ID=c1.7;Parent=c1.7
c1	EVM	exon	279069	279110	.	+	.	ID=c1.7.exon10;Parent=c1.7
c1	EVM	CDS	279157	279198	.	+	2	ID=c1.7;Parent=c1.7
c1	EVM	exon	279157	279198	.	+	.	ID=c1.7.exon11;Parent=c1.7
c1	EVM	CDS	279245	279286	.	+	2	ID=c1.7;Parent=c1.7
c1	EVM	exon	279245	279286	.	+	.	ID=c1.7.exon12;Parent=c1.7
c1	EVM	CDS	279333	279374	.	+	2	ID=c1.7;Parent=c1.7
c1	EVM	exon	279333	279374	.	+	.	ID=c1.7.exon13;Parent=c1.7
c1	EVM	CDS	279525	279566	.	+	2	ID=c1.7;Parent=c1.7
c1	EVM	exon	279525	279566	.	+	.	ID=c1.7.exon14;Parent=c1.7
c1	EVM	CDS	279645	279686	.	+	2	ID=c1.7;Parent=c1.7
c1	EVM	exon	279645	279686	.	+	.	ID=c1.7.exon15;Parent=c1.7
c1	EVM	CDS	279733	279774	.	+	2	ID=c1.7;Parent=c1.7
c1	EVM	exon	279733	279774	.	+	.	ID=c1.7.exon16;Parent=c1.7
c1	EVM	CDS	280009	280050	.	+	2	ID=c1.7;Parent=c1.7
c1	EVM	exon	280009	280050	.	+	.	ID=c1.7.exon17;Parent=c1.7
c1	EVM	CDS	280101	280142	.	+	2	ID=c1.7;Parent=c1.7
c1	EVM	exon	280101	280142	.	+	.	ID=c1.7.exon18;Parent=c1.7
c1	EVM	CDS	280197	280238	.	+	2	ID=c1.7;Parent=c1.7
c1	EVM	exon	280197	280238	.	+	.	ID=c1.7.exon19;Parent=c1.7
c1	EVM	CDS	280285	280326	.	+	2	ID=c1.7;Parent=c1.7
c1	EVM	exon	280285	280326	.	+	.	ID=c1.7.exon20;Parent=c1.7
c1	EVM	CDS	280435	280571	.	+	2	ID=c1.7;Parent=c1.7
c1	EVM	exon	280435	280571	.	+	.	ID=c1.7.exon21;Parent=c1.7
c1	EVM	CDS	281121	281405	.	-	0	ID=c1.8;Parent=c1.8
c1	EVM	exon	281121	281405	.	-	.	ID=c1.8.exon12;Parent=c1.8
c1	EVM	gene	281121	287108	.	-	.	ID=c1.8;Name=EVM%20prediction%20c1.8
c1	EVM	mRNA	281121	287108	.	-	.	ID=c1.8;Parent=c1.8;Name=EVM%20prediction%20c1.8;em_target=45351.EDO36049;em_score=218.0;em_evalue=1.92e-57;em_tcov=43.3;em_OGs=2E1Z3@1|root,2S98E@2759|Eukaryota,3AB2K@33154|Opisthokonta,3BU7X@33208|Metazoa;em_COG_cat=None;em_desc=None;em_max_annot_lvl=33208|Metazoa;em_Preferred_name=
c1	EVM	CDS	282562	282617	.	-	2	ID=c1.8;Parent=c1.8
c1	EVM	exon	282562	282617	.	-	.	ID=c1.8.exon11;Parent=c1.8
c1	EVM	CDS	282952	283113	.	-	2	ID=c1.8;Parent=c1.8
c1	EVM	exon	282952	283113	.	-	.	ID=c1.8.exon10;Parent=c1.8
c1	EVM	CDS	283186	283353	.	-	2	ID=c1.8;Parent=c1.8
c1	EVM	exon	283186	283353	.	-	.	ID=c1.8.exon9;Parent=c1.8
c1	EVM	CDS	283402	283638	.	-	2	ID=c1.8;Parent=c1.8
c1	EVM	exon	283402	283638	.	-	.	ID=c1.8.exon8;Parent=c1.8
c1	EVM	CDS	284021	284231	.	-	0	ID=c1.8;Parent=c1.8
c1	EVM	exon	284021	284231	.	-	.	ID=c1.8.exon7;Parent=c1.8
c1	EVM	CDS	284549	284640	.	-	2	ID=c1.8;Parent=c1.8
c1	EVM	exon	284549	284640	.	-	.	ID=c1.8.exon6;Parent=c1.8
c1	EVM	CDS	284695	284812	.	-	0	ID=c1.8;Parent=c1.8
c1	EVM	exon	284695	284812	.	-	.	ID=c1.8.exon5;Parent=c1.8
c1	EVM	CDS	284869	285055	.	-	1	ID=c1.8;Parent=c1.8
c1	EVM	exon	284869	285055	.	-	.	ID=c1.8.exon4;Parent=c1.8
c1	EVM	CDS	285107	285252	.	-	0	ID=c1.8;Parent=c1.8
c1	EVM	exon	285107	285252	.	-	.	ID=c1.8.exon3;Parent=c1.8
c1	EVM	CDS	286765	286858	.	-	1	ID=c1.8;Parent=c1.8
c1	EVM	exon	286765	286858	.	-	.	ID=c1.8.exon2;Parent=c1.8
c1	EVM	CDS	286957	287108	.	-	0	ID=c1.8;Parent=c1.8
c1	EVM	exon	286957	287108	.	-	.	ID=c1.8.exon1;Parent=c1.8
c1	EVM	CDS	293382	295401	.	+	0	ID=c1.9;Parent=c1.9
c1	EVM	exon	293382	295401	.	+	.	ID=c1.9.exon1;Parent=c1.9
c1	EVM	gene	293382	297866	.	+	.	ID=c1.9;Name=EVM%20prediction%20c1.9
c1	EVM	mRNA	293382	297866	.	+	.	ID=c1.9;Parent=c1.9;Name=EVM%20prediction%20c1.9;em_target=7029.ACYPI47379-PA;em_score=279.0;em_evalue=2.37e-73;em_tcov=93.5;em_OGs=2AENI@1|root,2RYW1@2759|Eukaryota,39ZI9@33154|Opisthokonta,3BE6W@33208|Metazoa,3D71Y@33213|Bilateria,42AQP@6656|Arthropoda,3T03J@50557|Insecta;em_COG_cat=None;em_desc=None;em_max_annot_lvl=33208|Metazoa;em_Preferred_name=
c1	EVM	CDS	295465	297866	.	+	2	ID=c1.9;Parent=c1.9
c1	EVM	exon	295465	297866	.	+	.	ID=c1.9.exon2;Parent=c1.9
c1	EVM	CDS	299863	300323	.	+	0	ID=c1.10;Parent=c1.10
c1	EVM	exon	299863	300323	.	+	.	ID=c1.10.exon1;Parent=c1.10
c1	EVM	gene	299863	307563	.	+	.	ID=c1.10;Name=EVM%20prediction%20c1.10
c1	EVM	mRNA	299863	307563	.	+	.	ID=c1.10;Parent=c1.10;Name=EVM%20prediction%20c1.10;em_target=7668.SPU_026211-tr;em_score=66.2;em_evalue=3.42e-08;em_tcov=16.7;em_OGs=28Q9Z@1|root,2QWYS@2759|Eukaryota,39HNS@33154|Opisthokonta,3BBFD@33208|Metazoa,3CVAN@33213|Bilateria;em_COG_cat=K;em_desc=Transcription factor;em_max_annot_lvl=33208|Metazoa;em_PFAMs=ALS2CR8,SWIM;em_KEGG_ko=ko:K21595;em_BRITE=ko00000,ko03000;em_Preferred_name=
c1	EVM	CDS	301996	302174	.	+	1	ID=c1.10;Parent=c1.10
c1	EVM	exon	301996	302174	.	+	.	ID=c1.10.exon2;Parent=c1.10
c1	EVM	CDS	302229	302335	.	+	2	ID=c1.10;Parent=c1.10
c1	EVM	exon	302229	302335	.	+	.	ID=c1.10.exon3;Parent=c1.10
c1	EVM	CDS	304636	305767	.	+	0	ID=c1.10;Parent=c1.10
c1	EVM	exon	304636	305767	.	+	.	ID=c1.10.exon4;Parent=c1.10
c1	EVM	CDS	305829	305900	.	+	2	ID=c1.10;Parent=c1.10
c1	EVM	exon	305829	305900	.	+	.	ID=c1.10.exon5;Parent=c1.10
c1	EVM	CDS	307165	307413	.	+	2	ID=c1.10;Parent=c1.10
c1	EVM	exon	307165	307413	.	+	.	ID=c1.10.exon6;Parent=c1.10
c1	EVM	CDS	307466	307563	.	+	2	ID=c1.10;Parent=c1.10
c1	EVM	exon	307466	307563	.	+	.	ID=c1.10.exon7;Parent=c1.10
c1	EVM	CDS	343198	343496	.	+	0	ID=c1.11;Parent=c1.11
c1	EVM	exon	343198	343496	.	+	.	ID=c1.11.exon1;Parent=c1.11
c1	EVM	gene	343198	346137	.	+	.	ID=c1.11;Name=EVM%20prediction%20c1.11
c1	EVM	mRNA	343198	346137	.	+	.	ID=c1.11;Parent=c1.11;Name=EVM%20prediction%20c1.11;em_target=400682.PAC_15711374;em_score=214.0;em_evalue=2.56e-63;em_tcov=99.5;em_OGs=COG2801@1|root,KOG0017@2759|Eukaryota,39ZQV@33154|Opisthokonta,3BIZ8@33208|Metazoa;em_COG_cat=K;em_desc=transposition, RNA-mediated;em_max_annot_lvl=33208|Metazoa;em_PFAMs=Phage_integrase,RVT_1;em_Preferred_name=
c1	EVM	CDS	344769	346137	.	+	1	ID=c1.11;Parent=c1.11
c1	EVM	exon	344769	346137	.	+	.	ID=c1.11.exon2;Parent=c1.11
c1	EVM	CDS	348759	349534	.	-	2	ID=c1.12;Parent=c1.12
c1	EVM	exon	348759	349534	.	-	.	ID=c1.12.exon5;Parent=c1.12
c1	EVM	gene	348759	388274	.	-	.	ID=c1.12;Name=EVM%20prediction%20c1.12
c1	EVM	mRNA	348759	388274	.	-	.	ID=c1.12;Parent=c1.12;Name=EVM%20prediction%20c1.12;em_target=81824.XP_001745590.1;em_score=59.3;em_evalue=2.52e-06;em_tcov=9.7;em_OGs=KOG3544@1|root,KOG3544@2759|Eukaryota;em_COG_cat=D;em_desc=structural constituent of cuticle;em_max_annot_lvl=2759|Eukaryota;em_PFAMs=VWA;em_Preferred_name=
c1	EVM	CDS	349595	349753	.	-	2	ID=c1.12;Parent=c1.12
c1	EVM	exon	349595	349753	.	-	.	ID=c1.12.exon4;Parent=c1.12
c1	EVM	CDS	377601	377810	.	-	2	ID=c1.12;Parent=c1.12
c1	EVM	exon	377601	377810	.	-	.	ID=c1.12.exon3;Parent=c1.12
c1	EVM	CDS	387898	388098	.	-	2	ID=c1.12;Parent=c1.12
c1	EVM	exon	387898	388098	.	-	.	ID=c1.12.exon2;Parent=c1.12
c1	EVM	CDS	388166	388274	.	-	0	ID=c1.12;Parent=c1.12
c1	EVM	exon	388166	388274	.	-	.	ID=c1.12.exon1;Parent=c1.12
c1	EVM	CDS	401877	402000	.	+	0	ID=c1.13;Parent=c1.13
c1	EVM	exon	401877	402000	.	+	.	ID=c1.13.exon1;Parent=c1.13
c1	EVM	gene	401877	406829	.	+	.	ID=c1.13;Name=EVM%20prediction%20c1.13
c1	EVM	mRNA	401877	406829	.	+	.	ID=c1.13;Parent=c1.13;Name=EVM%20prediction%20c1.13
c1	EVM	CDS	406680	406745	.	+	2	ID=c1.13;Parent=c1.13
c1	EVM	exon	406680	406745	.	+	.	ID=c1.13.exon2;Parent=c1.13
c1	EVM	CDS	406801	406829	.	+	2	ID=c1.13;Parent=c1.13
c1	EVM	exon	406801	406829	.	+	.	ID=c1.13.exon3;Parent=c1.13
c1	EVM	CDS	408490	408554	.	-	2	ID=c1.14;Parent=c1.14
c1	EVM	exon	408490	408554	.	-	.	ID=c1.14.exon6;Parent=c1.14
c1	EVM	gene	408490	446637	.	-	.	ID=c1.14;Name=EVM%20prediction%20c1.14
c1	EVM	mRNA	408490	446637	.	-	.	ID=c1.14;Parent=c1.14;Name=EVM%20prediction%20c1.14;em_target=7739.XP_002598235.1;em_score=194.0;em_evalue=9.45e-58;em_tcov=70.0;em_OGs=KOG4297@1|root,KOG4297@2759|Eukaryota;em_COG_cat=S;em_desc=carbohydrate binding;em_max_annot_lvl=2759|Eukaryota;em_PFAMs=Sushi;em_KEGG_ko=ko:K06496,ko:K17495;em_BRITE=ko00000,ko00001,ko00536,ko01009,ko04090,ko04091,ko04516;em_Preferred_name=;em_KEGG_Pathway=ko045…
c1	EVM	CDS	409425	409598	.	-	2	ID=c1.14;Parent=c1.14
c1	EVM	exon	409425	409598	.	-	.	ID=c1.14.exon5;Parent=c1.14
c1	EVM	CDS	411656	411829	.	-	2	ID=c1.14;Parent=c1.14
c1	EVM	exon	411656	411829	.	-	.	ID=c1.14.exon4;Parent=c1.14
c1	EVM	CDS	413842	414015	.	-	2	ID=c1.14;Parent=c1.14
c1	EVM	exon	413842	414015	.	-	.	ID=c1.14.exon3;Parent=c1.14
c1	EVM	CDS	444955	445143	.	-	2	ID=c1.14;Parent=c1.14
c1	EVM	exon	444955	445143	.	-	.	ID=c1.14.exon2;Parent=c1.14
c1	EVM	CDS	446553	446637	.	-	0	ID=c1.14;Parent=c1.14
c1	EVM	exon	446553	446637	.	-	.	ID=c1.14.exon1;Parent=c1.14
c1	EVM	CDS	450980	451002	.	+	0	ID=c1.15;Parent=c1.15
c1	EVM	exon	450980	451002	.	+	.	ID=c1.15.exon1;Parent=c1.15
c1	EVM	gene	450980	454080	.	+	.	ID=c1.15;Name=EVM%20prediction%20c1.15
c1	EVM	mRNA	450980	454080	.	+	.	ID=c1.15;Parent=c1.15;Name=EVM%20prediction%20c1.15;em_target=7719.XP_002121098.1;em_score=266.0;em_evalue=3.64e-77;em_tcov=28.4;em_OGs=28M66@1|root,2QTNY@2759|Eukaryota,399D7@33154|Opisthokonta,3BKCT@33208|Metazoa,3D4U2@33213|Bilateria,47Z3R@7711|Chordata;em_COG_cat=None;em_desc=None;em_max_annot_lvl=33208|Metazoa
c1	EVM	CDS	451055	451099	.	+	1	ID=c1.15;Parent=c1.15
c1	EVM	exon	451055	451099	.	+	.	ID=c1.15.exon2;Parent=c1.15
c1	EVM	CDS	452567	452689	.	+	1	ID=c1.15;Parent=c1.15
c1	EVM	exon	452567	452689	.	+	.	ID=c1.15.exon3;Parent=c1.15
c1	EVM	CDS	452755	452964	.	+	1	ID=c1.15;Parent=c1.15
c1	EVM	exon	452755	452964	.	+	.	ID=c1.15.exon4;Parent=c1.15
c1	EVM	CDS	453024	453104	.	+	1	ID=c1.15;Parent=c1.15
c1	EVM	exon	453024	453104	.	+	.	ID=c1.15.exon5;Parent=c1.15
c1	EVM	CDS	453151	453287	.	+	1	ID=c1.15;Parent=c1.15
c1	EVM	exon	453151	453287	.	+	.	ID=c1.15.exon6;Parent=c1.15
c1	EVM	CDS	453358	453400	.	+	2	ID=c1.15;Parent=c1.15
c1	EVM	exon	453358	453400	.	+	.	ID=c1.15.exon7;Parent=c1.15
c1	EVM	CDS	453451	453565	.	+	1	ID=c1.15;Parent=c1.15
c1	EVM	exon	453451	453565	.	+	.	ID=c1.15.exon8;Parent=c1.15
c1	EVM	CDS	453611	453741	.	+	0	ID=c1.15;Parent=c1.15
c1	EVM	exon	453611	453741	.	+	.	ID=c1.15.exon9;Parent=c1.15
c1	EVM	CDS	453793	454002	.	+	1	ID=c1.15;Parent=c1.15
c1	EVM	exon	453793	454002	.	+	.	ID=c1.15.exon10;Parent=c1.15
c1	EVM	CDS	454059	454080	.	+	1	ID=c1.15;Parent=c1.15
c1	EVM	exon	454059	454080	.	+	.	ID=c1.15.exon11;Parent=c1.15
c1	EVM	CDS	454108	454238	.	+	0	ID=c1.16;Parent=c1.16
c1	EVM	exon	454108	454238	.	+	.	ID=c1.16.exon1;Parent=c1.16
c1	EVM	gene	454108	455558	.	+	.	ID=c1.16;Name=EVM%20prediction%20c1.16
c1	EVM	mRNA	454108	455558	.	+	.	ID=c1.16;Parent=c1.16;Name=EVM%20prediction%20c1.16;em_target=7955.ENSDARP00000125207;em_score=128.0;em_evalue=1.01e-32;em_tcov=61.4;em_OGs=2EH6Z@1|root,2SMY1@2759|Eukaryota,3AJI8@33154|Opisthokonta,3C07Z@33208|Metazoa,3DGFN@33213|Bilateria,48JFF@7711|Chordata,49G9V@7742|Vertebrata,4A7AD@7898|Actinopterygii;em_COG_cat=None;em_desc=None;em_max_annot_lvl=33208|Metazoa
c1	EVM	CDS	454285	454429	.	+	1	ID=c1.16;Parent=c1.16
c1	EVM	exon	454285	454429	.	+	.	ID=c1.16.exon2;Parent=c1.16
c1	EVM	CDS	454490	454808	.	+	0	ID=c1.16;Parent=c1.16
c1	EVM	exon	454490	454808	.	+	.	ID=c1.16.exon3;Parent=c1.16
c1	EVM	CDS	455205	455312	.	+	2	ID=c1.16;Parent=c1.16
c1	EVM	exon	455205	455312	.	+	.	ID=c1.16.exon4;Parent=c1.16
c1	EVM	CDS	455357	455496	.	+	2	ID=c1.16;Parent=c1.16
c1	EVM	exon	455357	455496	.	+	.	ID=c1.16.exon5;Parent=c1.16
c1	EVM	CDS	455550	455558	.	+	0	ID=c1.16;Parent=c1.16
c1	EVM	exon	455550	455558	.	+	.	ID=c1.16.exon6;Parent=c1.16
c1	EVM	CDS	455598	455861	.	+	0	ID=c1.17;Parent=c1.17
c1	EVM	exon	455598	455861	.	+	.	ID=c1.17.exon1;Parent=c1.17
c1	EVM	gene	455598	456237	.	+	.	ID=c1.17;Name=EVM%20prediction%20c1.17
c1	EVM	mRNA	455598	456237	.	+	.	ID=c1.17;Parent=c1.17;Name=EVM%20prediction%20c1.17
c1	EVM	CDS	455909	455945	.	+	0	ID=c1.17;Parent=c1.17
c1	EVM	exon	455909	455945	.	+	.	ID=c1.17.exon2;Parent=c1.17
c1	EVM	CDS	455991	456143	.	+	2	ID=c1.17;Parent=c1.17
c1	EVM	exon	455991	456143	.	+	.	ID=c1.17.exon3;Parent=c1.17
c1	EVM	CDS	456203	456237	.	+	2	ID=c1.17;Parent=c1.17
c1	EVM	exon	456203	456237	.	+	.	ID=c1.17.exon4;Parent=c1.17
c1	EVM	CDS	473194	474039	.	+	0	ID=c1.18;Parent=c1.18
c1	EVM	gene	473194	474039	.	+	.	ID=c1.18;Name=EVM%20prediction%20c1.18
c1	EVM	mRNA	473194	474039	.	+	.	ID=c1.18;Parent=c1.18;Name=EVM%20prediction%20c1.18;em_target=7668.SPU_009524-tr;em_score=259.0;em_evalue=4.12e-76;em_tcov=22.0;em_OGs=COG2801@1|root,KOG0017@2759|Eukaryota,38F42@33154|Opisthokonta,3BA5H@33208|Metazoa,3CZSS@33213|Bilateria;em_COG_cat=G;em_desc=K02A2.6-like;em_max_annot_lvl=33208|Metazoa;em_PFAMs=RVT_1,rve;em_KEGG_ko=ko:K14965;em_BRITE=ko00000,ko03036;em_Preferred_name=
c1	EVM	exon	473194	474039	.	+	.	ID=c1.18.exon1;Parent=c1.18
c1	EVM	CDS	480470	481241	.	+	0	ID=c1.19;Parent=c1.19
c1	EVM	exon	480470	481241	.	+	.	ID=c1.19.exon1;Parent=c1.19
c1	EVM	gene	480470	482797	.	+	.	ID=c1.19;Name=EVM%20prediction%20c1.19
c1	EVM	mRNA	480470	482797	.	+	.	ID=c1.19;Parent=c1.19;Name=EVM%20prediction%20c1.19;em_target=400682.PAC_15714982;em_score=145.0;em_evalue=4.95e-39;em_tcov=62.3;em_OGs=KOG1721@1|root,KOG1721@2759|Eukaryota,3ABJB@33154|Opisthokonta,3BVK5@33208|Metazoa;em_COG_cat=S;em_desc=SCAN domain;em_max_annot_lvl=400682.PAC_15714982|-;em_PFAMs=;em_Preferred_name=
c1	EVM	CDS	482444	482623	.	+	2	ID=c1.19;Parent=c1.19
c1	EVM	exon	482444	482623	.	+	.	ID=c1.19.exon2;Parent=c1.19
c1	EVM	CDS	482676	482797	.	+	2	ID=c1.19;Parent=c1.19
c1	EVM	exon	482676	482797	.	+	.	ID=c1.19.exon3;Parent=c1.19
c1	EVM	CDS	483959	484345	.	+	0	ID=c1.20;Parent=c1.20
c1	EVM	exon	483959	484345	.	+	.	ID=c1.20.exon1;Parent=c1.20
c1	EVM	gene	483959	487065	.	+	.	ID=c1.20;Name=EVM%20prediction%20c1.20
c1	EVM	mRNA	483959	487065	.	+	.	ID=c1.20;Parent=c1.20;Name=EVM%20prediction%20c1.20;em_target=400682.PAC_15713434;em_score=202.0;em_evalue=4.16e-61;em_tcov=51.1;em_OGs=COG2801@1|root,KOG0017@2759|Eukaryota,38F42@33154|Opisthokonta,3BA5H@33208|Metazoa;em_COG_cat=OU;em_desc=K02A2.6-like;em_max_annot_lvl=33208|Metazoa;em_Preferred_name=;em_PFAMs=RVT_1,rve
c1	EVM	CDS	484454	484563	.	+	0	ID=c1.20;Parent=c1.20
c1	EVM	exon	484454	484563	.	+	.	ID=c1.20.exon2;Parent=c1.20
c1	EVM	CDS	485038	485123	.	+	1	ID=c1.20;Parent=c1.20
c1	EVM	exon	485038	485123	.	+	.	ID=c1.20.exon3;Parent=c1.20
c1	EVM	CDS	487061	487065	.	+	2	ID=c1.20;Parent=c1.20
c1	EVM	exon	487061	487065	.	+	.	ID=c1.20.exon4;Parent=c1.20
c1	EVM	CDS	496016	496203	.	-	2	ID=c1.21;Parent=c1.21
c1	EVM	exon	496016	496203	.	-	.	ID=c1.21.exon3;Parent=c1.21
c1	EVM	gene	496016	515661	.	-	.	ID=c1.21;Name=EVM%20prediction%20c1.21
c1	EVM	mRNA	496016	515661	.	-	.	ID=c1.21;Parent=c1.21;Name=EVM%20prediction%20c1.21;em_target=7739.XP_002613385.1;em_score=103.0;em_evalue=9.08e-24;em_tcov=5.5;em_OGs=KOG1217@1|root,KOG4297@1|root,KOG1217@2759|Eukaryota,KOG4297@2759|Eukaryota,39RBY@33154|Opisthokonta,3BBT6@33208|Metazoa;em_COG_cat=T;em_desc=selectin P (granule membrane protein 140kDa, antigen CD62);em_max_annot_lvl=33208|Metazoa;em_Preferred_name=SELP;em_KEGG_k…
c1	EVM	CDS	496610	496798	.	-	2	ID=c1.21;Parent=c1.21
c1	EVM	exon	496610	496798	.	-	.	ID=c1.21.exon2;Parent=c1.21
c1	EVM	CDS	515619	515661	.	-	0	ID=c1.21;Parent=c1.21
c1	EVM	exon	515619	515661	.	-	.	ID=c1.21.exon1;Parent=c1.21
c1	EVM	CDS	520302	520328	.	-	0	ID=c1.22;Parent=c1.22
c1	EVM	exon	520302	520328	.	-	.	ID=c1.22.exon3;Parent=c1.22
c1	EVM	gene	520302	521806	.	-	.	ID=c1.22;Name=EVM%20prediction%20c1.22
c1	EVM	mRNA	520302	521806	.	-	.	ID=c1.22;Parent=c1.22;Name=EVM%20prediction%20c1.22;em_target=400682.PAC_15708876;em_score=295.0;em_evalue=9.38e-91;em_tcov=44.8;em_OGs=2E24P@1|root,2S9D9@2759|Eukaryota,3A6X8@33154|Opisthokonta,3BYHR@33208|Metazoa;em_COG_cat=None;em_desc=None;em_max_annot_lvl=33154|Opisthokonta;em_PFAMs=RVT_1;em_Preferred_name=
c1	EVM	CDS	520432	521526	.	-	0	ID=c1.22;Parent=c1.22
c1	EVM	exon	520432	521526	.	-	.	ID=c1.22.exon2;Parent=c1.22
c1	EVM	CDS	521783	521806	.	-	0	ID=c1.22;Parent=c1.22
c1	EVM	exon	521783	521806	.	-	.	ID=c1.22.exon1;Parent=c1.22
c1	EVM	CDS	522063	522318	.	-	1	ID=c1.23;Parent=c1.23
c1	EVM	exon	522063	522318	.	-	.	ID=c1.23.exon3;Parent=c1.23
c1	EVM	gene	522063	533289	.	-	.	ID=c1.23;Name=EVM%20prediction%20c1.23
c1	EVM	mRNA	522063	533289	.	-	.	ID=c1.23;Parent=c1.23;Name=EVM%20prediction%20c1.23;em_target=400682.PAC_15708876;em_score=86.3;em_evalue=5.66e-18;em_tcov=10.7;em_OGs=2E24P@1|root,2S9D9@2759|Eukaryota,3A6X8@33154|Opisthokonta,3BYHR@33208|Metazoa;em_COG_cat=None;em_desc=None;em_max_annot_lvl=33154|Opisthokonta;em_PFAMs=RVT_1;em_Preferred_name=
c1	EVM	CDS	526262	526285	.	-	1	ID=c1.23;Parent=c1.23
c1	EVM	exon	526262	526285	.	-	.	ID=c1.23.exon2;Parent=c1.23
c1	EVM	CDS	533195	533289	.	-	0	ID=c1.23;Parent=c1.23
c1	EVM	exon	533195	533289	.	-	.	ID=c1.23.exon1;Parent=c1.23
c1	EVM	CDS	538779	538786	.	-	2	ID=c1.24;Parent=c1.24
c1	EVM	exon	538779	538786	.	-	.	ID=c1.24.exon2;Parent=c1.24
c1	EVM	gene	538779	539887	.	-	.	ID=c1.24;Name=EVM%20prediction%20c1.24
c1	EVM	mRNA	538779	539887	.	-	.	ID=c1.24;Parent=c1.24;Name=EVM%20prediction%20c1.24;em_target=400682.PAC_15708876;em_score=128.0;em_evalue=1.57e-32;em_tcov=19.2;em_OGs=2E24P@1|root,2S9D9@2759|Eukaryota,3A6X8@33154|Opisthokonta,3BYHR@33208|Metazoa;em_COG_cat=None;em_desc=None;em_max_annot_lvl=33154|Opisthokonta;em_PFAMs=RVT_1;em_Preferred_name=
c1	EVM	CDS	539464	539887	.	-	0	ID=c1.24;Parent=c1.24
c1	EVM	exon	539464	539887	.	-	.	ID=c1.24.exon1;Parent=c1.24
c1	EVM	CDS	562034	562453	.	-	0	ID=c1.25;Parent=c1.25
c1	EVM	gene	562034	562453	.	-	.	ID=c1.25;Name=EVM%20prediction%20c1.25
c1	EVM	mRNA	562034	562453	.	-	.	ID=c1.25;Parent=c1.25;Name=EVM%20prediction%20c1.25;em_target=400682.PAC_15724567;em_score=117.0;em_evalue=2.53e-29;em_tcov=32.5;em_OGs=COG2801@1|root,KOG0017@2759|Eukaryota,38F42@33154|Opisthokonta,3BA5H@33208|Metazoa;em_COG_cat=OU;em_desc=K02A2.6-like;em_max_annot_lvl=33208|Metazoa;em_PFAMs=RVT_1,rve;em_Preferred_name=
c1	EVM	exon	562034	562453	.	-	.	ID=c1.25.exon1;Parent=c1.25
c1	EVM	CDS	562998	563051	.	-	0	ID=c1.26;Parent=c1.26
c1	EVM	exon	562998	563051	.	-	.	ID=c1.26.exon2;Parent=c1.26
c1	EVM	gene	562998	565936	.	-	.	ID=c1.26;Name=EVM%20prediction%20c1.26
c1	EVM	mRNA	562998	565936	.	-	.	ID=c1.26;Parent=c1.26;Name=EVM%20prediction%20c1.26;em_target=400682.PAC_15724566;em_score=818.0;em_evalue=3.88e-285;em_tcov=100.0;em_OGs=COG2801@1|root,KOG0017@2759|Eukaryota,39UIR@33154|Opisthokonta,3BN16@33208|Metazoa;em_COG_cat=L;em_desc=zinc finger;em_max_annot_lvl=33208|Metazoa;em_PFAMs=RVT_1;em_Preferred_name=
c1	EVM	CDS	563126	565936	.	-	0	ID=c1.26;Parent=c1.26
c1	EVM	exon	563126	565936	.	-	.	ID=c1.26.exon1;Parent=c1.26
c1	EVM	CDS	578316	578322	.	+	0	ID=c1.27;Parent=c1.27
c1	EVM	exon	578316	578322	.	+	.	ID=c1.27.exon1;Parent=c1.27
c1	EVM	gene	578316	600013	.	+	.	ID=c1.27;Name=EVM%20prediction%20c1.27
c1	EVM	mRNA	578316	600013	.	+	.	ID=c1.27;Parent=c1.27;Name=EVM%20prediction%20c1.27
c1	EVM	CDS	578816	578927	.	+	2	ID=c1.27;Parent=c1.27
c1	EVM	exon	578816	578927	.	+	.	ID=c1.27.exon2;Parent=c1.27
c1	EVM	CDS	599158	600013	.	+	1	ID=c1.27;Parent=c1.27
c1	EVM	exon	599158	600013	.	+	.	ID=c1.27.exon3;Parent=c1.27
c1	EVM	CDS	610220	610299	.	+	0	ID=c1.28;Parent=c1.28
c1	EVM	exon	610220	610299	.	+	.	ID=c1.28.exon1;Parent=c1.28
c1	EVM	gene	610220	619291	.	+	.	ID=c1.28;Name=EVM%20prediction%20c1.28
c1	EVM	mRNA	610220	619291	.	+	.	ID=c1.28;Parent=c1.28;Name=EVM%20prediction%20c1.28;em_target=10224.XP_002735894.1;em_score=166.0;em_evalue=1.5e-44;em_tcov=18.2;em_OGs=COG2801@1|root,KOG0017@2759|Eukaryota,39TC6@33154|Opisthokonta,3BHT2@33208|Metazoa,3D2MB@33213|Bilateria;em_COG_cat=J;em_desc=transposition, RNA-mediated;em_max_annot_lvl=33208|Metazoa;em_PFAMs=DUF1758,DUF1759,Peptidase_A17,Phlebovirus_G2,RVT_1,rve;em_Preferred_n…
c1	EVM	CDS	618757	619291	.	+	1	ID=c1.28;Parent=c1.28
c1	EVM	exon	618757	619291	.	+	.	ID=c1.28.exon2;Parent=c1.28
c1	EVM	CDS	630843	631249	.	-	2	ID=c1.29;Parent=c1.29
c1	EVM	exon	630843	631249	.	-	.	ID=c1.29.exon2;Parent=c1.29
c1	EVM	gene	630843	634225	.	-	.	ID=c1.29;Name=EVM%20prediction%20c1.29
c1	EVM	mRNA	630843	634225	.	-	.	ID=c1.29;Parent=c1.29;Name=EVM%20prediction%20c1.29;em_target=7668.SPU_001414-tr;em_score=432.0;em_evalue=8.07e-135;em_tcov=44.5;em_OGs=COG2801@1|root,KOG0017@2759|Eukaryota,38F42@33154|Opisthokonta,3BA5H@33208|Metazoa,3CWAK@33213|Bilateria;em_COG_cat=E;em_desc=K02A2.6-like;em_max_annot_lvl=33208|Metazoa;em_PFAMs=RVT_1,SCAN,gag-asp_proteas,rve,zf-CCHC,zf-H2C2;em_Preferred_name=
c1	EVM	CDS	632746	634225	.	-	0	ID=c1.29;Parent=c1.29
c1	EVM	exon	632746	634225	.	-	.	ID=c1.29.exon1;Parent=c1.29
c1	EVM	CDS	642453	642466	.	-	2	ID=c1.30;Parent=c1.30
c1	EVM	exon	642453	642466	.	-	.	ID=c1.30.exon9;Parent=c1.30
c1	EVM	gene	642453	648152	.	-	.	ID=c1.30;Name=EVM%20prediction%20c1.30
c1	EVM	mRNA	642453	648152	.	-	.	ID=c1.30;Parent=c1.30;Name=EVM%20prediction%20c1.30
c1	EVM	CDS	642518	642560	.	-	0	ID=c1.30;Parent=c1.30
c1	EVM	exon	642518	642560	.	-	.	ID=c1.30.exon8;Parent=c1.30
c1	EVM	CDS	646345	646411	.	-	1	ID=c1.30;Parent=c1.30
c1	EVM	exon	646345	646411	.	-	.	ID=c1.30.exon7;Parent=c1.30
c1	EVM	CDS	646460	646537	.	-	1	ID=c1.30;Parent=c1.30
c1	EVM	exon	646460	646537	.	-	.	ID=c1.30.exon6;Parent=c1.30
c1	EVM	CDS	646586	646663	.	-	1	ID=c1.30;Parent=c1.30
c1	EVM	exon	646586	646663	.	-	.	ID=c1.30.exon5;Parent=c1.30
c1	EVM	CDS	646712	646789	.	-	1	ID=c1.30;Parent=c1.30
c1	EVM	exon	646712	646789	.	-	.	ID=c1.30.exon4;Parent=c1.30
c1	EVM	CDS	646838	646915	.	-	1	ID=c1.30;Parent=c1.30
c1	EVM	exon	646838	646915	.	-	.	ID=c1.30.exon3;Parent=c1.30
c1	EVM	CDS	646964	647041	.	-	1	ID=c1.30;Parent=c1.30
c1	EVM	exon	646964	647041	.	-	.	ID=c1.30.exon2;Parent=c1.30
c1	EVM	CDS	648025	648152	.	-	0	ID=c1.30;Parent=c1.30
c1	EVM	exon	648025	648152	.	-	.	ID=c1.30.exon1;Parent=c1.30
c1	EVM	CDS	649459	649552	.	-	1	ID=c1.31;Parent=c1.31
c1	EVM	exon	649459	649552	.	-	.	ID=c1.31.exon9;Parent=c1.31
c1	EVM	gene	649459	693698	.	-	.	ID=c1.31;Name=EVM%20prediction%20c1.31
c1	EVM	mRNA	649459	693698	.	-	.	ID=c1.31;Parent=c1.31;Name=EVM%20prediction%20c1.31
c1	EVM	CDS	650017	650035	.	-	2	ID=c1.31;Parent=c1.31
c1	EVM	exon	650017	650035	.	-	.	ID=c1.31.exon8;Parent=c1.31
c1	EVM	CDS	663407	663459	.	-	1	ID=c1.31;Parent=c1.31
c1	EVM	exon	663407	663459	.	-	.	ID=c1.31.exon7;Parent=c1.31
c1	EVM	CDS	671158	671206	.	-	2	ID=c1.31;Parent=c1.31
c1	EVM	exon	671158	671206	.	-	.	ID=c1.31.exon6;Parent=c1.31
c1	EVM	CDS	671256	671471	.	-	2	ID=c1.31;Parent=c1.31
c1	EVM	exon	671256	671471	.	-	.	ID=c1.31.exon5;Parent=c1.31
c1	EVM	CDS	671528	671680	.	-	2	ID=c1.31;Parent=c1.31
c1	EVM	exon	671528	671680	.	-	.	ID=c1.31.exon4;Parent=c1.31
c1	EVM	CDS	685240	685512	.	-	2	ID=c1.31;Parent=c1.31
c1	EVM	exon	685240	685512	.	-	.	ID=c1.31.exon3;Parent=c1.31
c1	EVM	CDS	688715	688809	.	-	1	ID=c1.31;Parent=c1.31
c1	EVM	exon	688715	688809	.	-	.	ID=c1.31.exon2;Parent=c1.31
c1	EVM	CDS	693694	693698	.	-	0	ID=c1.31;Parent=c1.31
c1	EVM	exon	693694	693698	.	-	.	ID=c1.31.exon1;Parent=c1.31
c1	EVM	CDS	699973	700081	.	+	0	ID=c1.32;Parent=c1.32
c1	EVM	exon	699973	700081	.	+	.	ID=c1.32.exon1;Parent=c1.32
c1	EVM	gene	699973	711010	.	+	.	ID=c1.32;Name=EVM%20prediction%20c1.32
c1	EVM	mRNA	699973	711010	.	+	.	ID=c1.32;Parent=c1.32;Name=EVM%20prediction%20c1.32;em_target=400682.PAC_15708290;em_score=53.1;em_evalue=1.43e-06;em_tcov=10.4;em_OGs=2E24P@1|root,2S9D9@2759|Eukaryota,3A6X8@33154|Opisthokonta,3BYHR@33208|Metazoa;em_COG_cat=None;em_desc=None;em_max_annot_lvl=33154|Opisthokonta;em_PFAMs=RVT_1;em_Preferred_name=
c1	EVM	CDS	710781	711010	.	+	2	ID=c1.32;Parent=c1.32
c1	EVM	exon	710781	711010	.	+	.	ID=c1.32.exon2;Parent=c1.32
c1	EVM	CDS	723921	725561	.	+	0	ID=c1.33;Parent=c1.33
c1	EVM	gene	723921	725561	.	+	.	ID=c1.33;Name=EVM%20prediction%20c1.33
c1	EVM	mRNA	723921	725561	.	+	.	ID=c1.33;Parent=c1.33;Name=EVM%20prediction%20c1.33
c1	EVM	exon	723921	725561	.	+	.	ID=c1.33.exon1;Parent=c1.33
c1	EVM	CDS	732279	732689	.	-	0	ID=c1.34;Parent=c1.34
c1	EVM	gene	732279	732689	.	-	.	ID=c1.34;Name=EVM%20prediction%20c1.34
c1	EVM	mRNA	732279	732689	.	-	.	ID=c1.34;Parent=c1.34;Name=EVM%20prediction%20c1.34
c1	EVM	exon	732279	732689	.	-	.	ID=c1.34.exon1;Parent=c1.34
c1	EVM	CDS	732742	732770	.	-	2	ID=c1.35;Parent=c1.35
c1	EVM	exon	732742	732770	.	-	.	ID=c1.35.exon2;Parent=c1.35
c1	EVM	gene	732742	742343	.	-	.	ID=c1.35;Name=EVM%20prediction%20c1.35
c1	EVM	mRNA	732742	742343	.	-	.	ID=c1.35;Parent=c1.35;Name=EVM%20prediction%20c1.35
c1	EVM	CDS	741986	742343	.	-	0	ID=c1.35;Parent=c1.35
c1	EVM	exon	741986	742343	.	-	.	ID=c1.35.exon1;Parent=c1.35
c1	EVM	CDS	742452	742726	.	-	2	ID=c1.36;Parent=c1.36
c1	EVM	exon	742452	742726	.	-	.	ID=c1.36.exon4;Parent=c1.36
c1	EVM	gene	742452	750187	.	-	.	ID=c1.36;Name=EVM%20prediction%20c1.36
c1	EVM	mRNA	742452	750187	.	-	.	ID=c1.36;Parent=c1.36;Name=EVM%20prediction%20c1.36
c1	EVM	CDS	748696	748788	.	-	2	ID=c1.36;Parent=c1.36
c1	EVM	exon	748696	748788	.	-	.	ID=c1.36.exon3;Parent=c1.36
c1	EVM	CDS	749642	749746	.	-	2	ID=c1.36;Parent=c1.36
c1	EVM	exon	749642	749746	.	-	.	ID=c1.36.exon2;Parent=c1.36
c1	EVM	CDS	750136	750187	.	-	0	ID=c1.36;Parent=c1.36
c1	EVM	exon	750136	750187	.	-	.	ID=c1.36.exon1;Parent=c1.36
c1	EVM	CDS	762915	762950	.	+	0	ID=c1.37;Parent=c1.37
c1	EVM	exon	762915	762950	.	+	.	ID=c1.37.exon1;Parent=c1.37
c1	EVM	gene	762915	777235	.	+	.	ID=c1.37;Name=EVM%20prediction%20c1.37
c1	EVM	mRNA	762915	777235	.	+	.	ID=c1.37;Parent=c1.37;Name=EVM%20prediction%20c1.37;em_target=400682.PAC_15726014;em_score=707.0;em_evalue=2.46e-255;em_tcov=88.1;em_OGs=COG1222@1|root,KOG0727@2759|Eukaryota,39J9B@33154|Opisthokonta,3BCZC@33208|Metazoa;em_COG_cat=O;em_desc=proteasome-activating ATPase activity;em_max_annot_lvl=33208|Metazoa;em_Preferred_name=PSMC4;em_KEGG_ko=ko:K03063;em_KEGG_Pathway=ko03050,ko05169,map03050,map…
c1	EVM	CDS	769374	769508	.	+	0	ID=c1.37;Parent=c1.37
c1	EVM	exon	769374	769508	.	+	.	ID=c1.37.exon2;Parent=c1.37
c1	EVM	CDS	771946	772621	.	+	0	ID=c1.37;Parent=c1.37
c1	EVM	exon	771946	772621	.	+	.	ID=c1.37.exon3;Parent=c1.37
c1	EVM	CDS	773313	773389	.	+	2	ID=c1.37;Parent=c1.37
c1	EVM	exon	773313	773389	.	+	.	ID=c1.37.exon4;Parent=c1.37
c1	EVM	CDS	774500	774668	.	+	0	ID=c1.37;Parent=c1.37
c1	EVM	exon	774500	774668	.	+	.	ID=c1.37.exon5;Parent=c1.37
c1	EVM	CDS	776198	776253	.	+	2	ID=c1.37;Parent=c1.37
c1	EVM	exon	776198	776253	.	+	.	ID=c1.37.exon6;Parent=c1.37
c1	EVM	CDS	777122	777235	.	+	0	ID=c1.37;Parent=c1.37
c1	EVM	exon	777122	777235	.	+	.	ID=c1.37.exon7;Parent=c1.37
c1	EVM	CDS	778145	778415	.	+	0	ID=c1.38;Parent=c1.38
c1	EVM	exon	778145	778415	.	+	.	ID=c1.38.exon1;Parent=c1.38
c1	EVM	gene	778145	783828	.	+	.	ID=c1.38;Name=EVM%20prediction%20c1.38
c1	EVM	mRNA	778145	783828	.	+	.	ID=c1.38;Parent=c1.38;Name=EVM%20prediction%20c1.38
c1	EVM	CDS	783791	783828	.	+	2	ID=c1.38;Parent=c1.38
c1	EVM	exon	783791	783828	.	+	.	ID=c1.38.exon2;Parent=c1.38
c1	EVM	CDS	783856	783895	.	+	0	ID=c1.39;Parent=c1.39
c1	EVM	exon	783856	783895	.	+	.	ID=c1.39.exon1;Parent=c1.39
c1	EVM	gene	783856	812230	.	+	.	ID=c1.39;Name=EVM%20prediction%20c1.39
c1	EVM	mRNA	783856	812230	.	+	.	ID=c1.39;Parent=c1.39;Name=EVM%20prediction%20c1.39;em_target=400682.PAC_15713855;em_score=122.0;em_evalue=1.15e-26;em_tcov=34.2;em_OGs=KOG0297@1|root,KOG0297@2759|Eukaryota,38D7Q@33154|Opisthokonta,3BFRP@33208|Metazoa;em_COG_cat=O;em_desc=activation of NF-kappaB-inducing kinase activity;em_max_annot_lvl=33208|Metazoa;em_KEGG_ko=ko:K03174,ko:K09848,ko:K09849;em_KEGG_Pathway=ko04064,ko04214,ko0421…
c1	EVM	CDS	792277	792540	.	+	2	ID=c1.39;Parent=c1.39
c1	EVM	exon	792277	792540	.	+	.	ID=c1.39.exon2;Parent=c1.39
c1	EVM	CDS	793143	793205	.	+	2	ID=c1.39;Parent=c1.39
c1	EVM	exon	793143	793205	.	+	.	ID=c1.39.exon3;Parent=c1.39
c1	EVM	CDS	795872	796590	.	+	2	ID=c1.39;Parent=c1.39
c1	EVM	exon	795872	796590	.	+	.	ID=c1.39.exon4;Parent=c1.39
c1	EVM	CDS	810755	812230	.	+	0	ID=c1.39;Parent=c1.39
c1	EVM	exon	810755	812230	.	+	.	ID=c1.39.exon5;Parent=c1.39
c1	EVM	CDS	814816	814932	.	-	0	ID=c1.40;Parent=c1.40
c1	EVM	exon	814816	814932	.	-	.	ID=c1.40.exon21;Parent=c1.40
c1	EVM	gene	814816	843702	.	-	.	ID=c1.40;Name=EVM%20prediction%20c1.40
c1	EVM	mRNA	814816	843702	.	-	.	ID=c1.40;Parent=c1.40;Name=EVM%20prediction%20c1.40;em_target=45351.EDO38368;em_score=352.0;em_evalue=9.73e-106;em_tcov=63.6;em_OGs=KOG2657@1|root,KOG2657@2759|Eukaryota,39RQA@33154|Opisthokonta,3BANZ@33208|Metazoa;em_COG_cat=OT;em_desc=Notch receptor processing;em_max_annot_lvl=33208|Metazoa;em_Preferred_name=NCSTN;em_KEGG_ko=ko:K06171;em_KEGG_Pathway=ko04330,ko05010,map04330,map05010;em_KEGG_Mo…
c1	EVM	CDS	817631	817682	.	-	1	ID=c1.40;Parent=c1.40
c1	EVM	exon	817631	817682	.	-	.	ID=c1.40.exon20;Parent=c1.40
c1	EVM	CDS	817730	817914	.	-	0	ID=c1.40;Parent=c1.40
c1	EVM	exon	817730	817914	.	-	.	ID=c1.40.exon19;Parent=c1.40
c1	EVM	CDS	818091	818230	.	-	2	ID=c1.40;Parent=c1.40
c1	EVM	exon	818091	818230	.	-	.	ID=c1.40.exon18;Parent=c1.40
c1	EVM	CDS	819987	820074	.	-	0	ID=c1.40;Parent=c1.40
c1	EVM	exon	819987	820074	.	-	.	ID=c1.40.exon17;Parent=c1.40
c1	EVM	CDS	821731	821829	.	-	0	ID=c1.40;Parent=c1.40
c1	EVM	exon	821731	821829	.	-	.	ID=c1.40.exon16;Parent=c1.40
c1	EVM	CDS	823649	823739	.	-	1	ID=c1.40;Parent=c1.40
c1	EVM	exon	823649	823739	.	-	.	ID=c1.40.exon15;Parent=c1.40
c1	EVM	CDS	824423	824592	.	-	0	ID=c1.40;Parent=c1.40
c1	EVM	exon	824423	824592	.	-	.	ID=c1.40.exon14;Parent=c1.40
c1	EVM	CDS	824643	824756	.	-	0	ID=c1.40;Parent=c1.40
c1	EVM	exon	824643	824756	.	-	.	ID=c1.40.exon13;Parent=c1.40
c1	EVM	CDS	826721	826816	.	-	0	ID=c1.40;Parent=c1.40
c1	EVM	exon	826721	826816	.	-	.	ID=c1.40.exon12;Parent=c1.40
c1	EVM	CDS	827754	827804	.	-	0	ID=c1.40;Parent=c1.40
c1	EVM	exon	827754	827804	.	-	.	ID=c1.40.exon11;Parent=c1.40
c1	EVM	CDS	827853	827963	.	-	0	ID=c1.40;Parent=c1.40
c1	EVM	exon	827853	827963	.	-	.	ID=c1.40.exon10;Parent=c1.40
c1	EVM	CDS	831669	831802	.	-	2	ID=c1.40;Parent=c1.40
c1	EVM	exon	831669	831802	.	-	.	ID=c1.40.exon9;Parent=c1.40
c1	EVM	CDS	831878	831995	.	-	0	ID=c1.40;Parent=c1.40
c1	EVM	exon	831878	831995	.	-	.	ID=c1.40.exon8;Parent=c1.40
c1	EVM	CDS	832049	832129	.	-	0	ID=c1.40;Parent=c1.40
c1	EVM	exon	832049	832129	.	-	.	ID=c1.40.exon7;Parent=c1.40
c1	EVM	CDS	833192	833247	.	-	2	ID=c1.40;Parent=c1.40
c1	EVM	exon	833192	833247	.	-	.	ID=c1.40.exon6;Parent=c1.40
c1	EVM	CDS	833296	833340	.	-	2	ID=c1.40;Parent=c1.40
c1	EVM	exon	833296	833340	.	-	.	ID=c1.40.exon5;Parent=c1.40
c1	EVM	CDS	837704	837804	.	-	1	ID=c1.40;Parent=c1.40
c1	EVM	exon	837704	837804	.	-	.	ID=c1.40.exon4;Parent=c1.40
c1	EVM	CDS	838426	838549	.	-	2	ID=c1.40;Parent=c1.40
c1	EVM	exon	838426	838549	.	-	.	ID=c1.40.exon3;Parent=c1.40
c1	EVM	CDS	838739	838840	.	-	2	ID=c1.40;Parent=c1.40
c1	EVM	exon	838739	838840	.	-	.	ID=c1.40.exon2;Parent=c1.40
c1	EVM	CDS	843642	843702	.	-	0	ID=c1.40;Parent=c1.40
c1	EVM	exon	843642	843702	.	-	.	ID=c1.40.exon1;Parent=c1.40
c1	EVM	CDS	847882	848277	.	-	0	ID=c1.41;Parent=c1.41
c1	EVM	exon	847882	848277	.	-	.	ID=c1.41.exon3;Parent=c1.41
c1	EVM	gene	847882	860685	.	-	.	ID=c1.41;Name=EVM%20prediction%20c1.41
c1	EVM	mRNA	847882	860685	.	-	.	ID=c1.41;Parent=c1.41;Name=EVM%20prediction%20c1.41;em_target=77586.LPERR09G01310.1;em_score=50.8;em_evalue=8.18e-05;em_tcov=17.0;em_OGs=KOG0379@1|root,KOG0379@2759|Eukaryota,37S5E@33090|Viridiplantae,3GCPC@35493|Streptophyta,3KSNK@4447|Liliopsida,3IBGB@38820|Poales;em_COG_cat=S;em_desc=Galactose oxidase, central domain;em_max_annot_lvl=35493|Streptophyta;em_PFAMs=Kelch_1,Kelch_3,Kelch_4;em_Prefe…
c1	EVM	CDS	852363	852562	.	-	2	ID=c1.41;Parent=c1.41
c1	EVM	exon	852363	852562	.	-	.	ID=c1.41.exon2;Parent=c1.41
c1	EVM	CDS	860643	860685	.	-	0	ID=c1.41;Parent=c1.41
c1	EVM	exon	860643	860685	.	-	.	ID=c1.41.exon1;Parent=c1.41
c1	EVM	CDS	861074	861379	.	-	0	ID=c1.42;Parent=c1.42
c1	EVM	gene	861074	861379	.	-	.	ID=c1.42;Name=EVM%20prediction%20c1.42
c1	EVM	mRNA	861074	861379	.	-	.	ID=c1.42;Parent=c1.42;Name=EVM%20prediction%20c1.42
c1	EVM	exon	861074	861379	.	-	.	ID=c1.42.exon1;Parent=c1.42
c1	EVM	CDS	861403	861417	.	-	0	ID=c1.43;Parent=c1.43
c1	EVM	exon	861403	861417	.	-	.	ID=c1.43.exon3;Parent=c1.43
c1	EVM	gene	861403	862988	.	-	.	ID=c1.43;Name=EVM%20prediction%20c1.43
c1	EVM	mRNA	861403	862988	.	-	.	ID=c1.43;Parent=c1.43;Name=EVM%20prediction%20c1.43
c1	EVM	CDS	861878	861927	.	-	2	ID=c1.43;Parent=c1.43
c1	EVM	exon	861878	861927	.	-	.	ID=c1.43.exon2;Parent=c1.43
c1	EVM	CDS	862193	862988	.	-	0	ID=c1.43;Parent=c1.43
c1	EVM	exon	862193	862988	.	-	.	ID=c1.43.exon1;Parent=c1.43
c1	EVM	CDS	863029	863123	.	+	0	ID=c1.44;Parent=c1.44
c1	EVM	exon	863029	863123	.	+	.	ID=c1.44.exon1;Parent=c1.44
c1	EVM	gene	863029	878170	.	+	.	ID=c1.44;Name=EVM%20prediction%20c1.44
c1	EVM	mRNA	863029	878170	.	+	.	ID=c1.44;Parent=c1.44;Name=EVM%20prediction%20c1.44
c1	EVM	CDS	877978	878170	.	+	1	ID=c1.44;Parent=c1.44
c1	EVM	exon	877978	878170	.	+	.	ID=c1.44.exon2;Parent=c1.44
c1	EVM	CDS	880924	880937	.	+	0	ID=c1.45;Parent=c1.45
c1	EVM	exon	880924	880937	.	+	.	ID=c1.45.exon1;Parent=c1.45
c1	EVM	gene	880924	898582	.	+	.	ID=c1.45;Name=EVM%20prediction%20c1.45
c1	EVM	mRNA	880924	898582	.	+	.	ID=c1.45;Parent=c1.45;Name=EVM%20prediction%20c1.45;em_target=400682.PAC_15718122;em_score=137.0;em_evalue=7.52e-39;em_tcov=73.7;em_OGs=COG2009@1|root,KOG0449@2759|Eukaryota,3A630@33154|Opisthokonta,3BKXM@33208|Metazoa;em_COG_cat=G;em_desc=succinate dehydrogenase cytochrome b560 subunit;em_max_annot_lvl=33208|Metazoa;em_Preferred_name=SDHC;em_GOs=GO:0000104,GO:0003674,GO:0003824,GO:0005488,GO:000…
c1	EVM	CDS	893208	893261	.	+	1	ID=c1.45;Parent=c1.45
c1	EVM	exon	893208	893261	.	+	.	ID=c1.45.exon2;Parent=c1.45
c1	EVM	CDS	893312	893395	.	+	1	ID=c1.45;Parent=c1.45
c1	EVM	exon	893312	893395	.	+	.	ID=c1.45.exon3;Parent=c1.45
c1	EVM	CDS	893444	893505	.	+	1	ID=c1.45;Parent=c1.45
c1	EVM	exon	893444	893505	.	+	.	ID=c1.45.exon4;Parent=c1.45
c1	EVM	CDS	898255	898415	.	+	2	ID=c1.45;Parent=c1.45
c1	EVM	exon	898255	898415	.	+	.	ID=c1.45.exon5;Parent=c1.45
c1	EVM	CDS	898472	898582	.	+	0	ID=c1.45;Parent=c1.45
c1	EVM	exon	898472	898582	.	+	.	ID=c1.45.exon6;Parent=c1.45
c1	EVM	CDS	898723	898777	.	+	0	ID=c1.46;Parent=c1.46
c1	EVM	exon	898723	898777	.	+	.	ID=c1.46.exon1;Parent=c1.46
c1	EVM	gene	898723	916446	.	+	.	ID=c1.46;Name=EVM%20prediction%20c1.46
c1	EVM	mRNA	898723	916446	.	+	.	ID=c1.46;Parent=c1.46;Name=EVM%20prediction%20c1.46;em_target=45351.EDO37641;em_score=377.0;em_evalue=3.16e-112;em_tcov=99.5;em_OGs=2CMAG@1|root,2QPT0@2759|Eukaryota,38D2M@33154|Opisthokonta,3BDUW@33208|Metazoa;em_COG_cat=S;em_desc=interkinetic nuclear migration;em_max_annot_lvl=33208|Metazoa;em_Preferred_name=CEP120;em_KEGG_ko=ko:K16459;em_BRITE=ko00000,ko03036;em_PFAMs=C2,DUF3668;em_GOs=GO:0000…
c1	EVM	CDS	903991	904175	.	+	2	ID=c1.46;Parent=c1.46
c1	EVM	exon	903991	904175	.	+	.	ID=c1.46.exon2;Parent=c1.46
c1	EVM	CDS	906996	907090	.	+	0	ID=c1.46;Parent=c1.46
c1	EVM	exon	906996	907090	.	+	.	ID=c1.46.exon3;Parent=c1.46
c1	EVM	CDS	907136	907233	.	+	1	ID=c1.46;Parent=c1.46
c1	EVM	exon	907136	907233	.	+	.	ID=c1.46.exon4;Parent=c1.46
c1	EVM	CDS	908728	908876	.	+	2	ID=c1.46;Parent=c1.46
c1	EVM	exon	908728	908876	.	+	.	ID=c1.46.exon5;Parent=c1.46
c1	EVM	CDS	909749	909955	.	+	0	ID=c1.46;Parent=c1.46
c1	EVM	exon	909749	909955	.	+	.	ID=c1.46.exon6;Parent=c1.46
c1	EVM	CDS	910011	911056	.	+	0	ID=c1.46;Parent=c1.46
c1	EVM	exon	910011	911056	.	+	.	ID=c1.46.exon7;Parent=c1.46
c1	EVM	CDS	911177	911313	.	+	1	ID=c1.46;Parent=c1.46
c1	EVM	exon	911177	911313	.	+	.	ID=c1.46.exon8;Parent=c1.46
c1	EVM	CDS	911358	911440	.	+	2	ID=c1.46;Parent=c1.46
c1	EVM	exon	911358	911440	.	+	.	ID=c1.46.exon9;Parent=c1.46
c1	EVM	CDS	911488	911670	.	+	0	ID=c1.46;Parent=c1.46
c1	EVM	exon	911488	911670	.	+	.	ID=c1.46.exon10;Parent=c1.46
c1	EVM	CDS	911723	911835	.	+	0	ID=c1.46;Parent=c1.46
c1	EVM	exon	911723	911835	.	+	.	ID=c1.46.exon11;Parent=c1.46
c1	EVM	CDS	915669	915852	.	+	1	ID=c1.46;Parent=c1.46
c1	EVM	exon	915669	915852	.	+	.	ID=c1.46.exon12;Parent=c1.46
c1	EVM	CDS	915899	916090	.	+	0	ID=c1.46;Parent=c1.46
c1	EVM	exon	915899	916090	.	+	.	ID=c1.46.exon13;Parent=c1.46
c1	EVM	CDS	916139	916182	.	+	0	ID=c1.46;Parent=c1.46
c1	EVM	exon	916139	916182	.	+	.	ID=c1.46.exon14;Parent=c1.46
c1	EVM	CDS	916227	916446	.	+	1	ID=c1.46;Parent=c1.46
c1	EVM	exon	916227	916446	.	+	.	ID=c1.46.exon15;Parent=c1.46
c1	EVM	CDS	916771	916816	.	+	0	ID=c1.47;Parent=c1.47
c1	EVM	exon	916771	916816	.	+	.	ID=c1.47.exon1;Parent=c1.47
c1	EVM	gene	916771	918130	.	+	.	ID=c1.47;Name=EVM%20prediction%20c1.47
c1	EVM	mRNA	916771	918130	.	+	.	ID=c1.47;Parent=c1.47;Name=EVM%20prediction%20c1.47;em_target=7668.SPU_009182-tr;em_score=110.0;em_evalue=7.07e-29;em_tcov=64.9;em_OGs=KOG4097@1|root,KOG4097@2759|Eukaryota,3A6FV@33154|Opisthokonta,3BTEB@33208|Metazoa,3D6BR@33213|Bilateria;em_COG_cat=C;em_desc=ubiquinone binding;em_max_annot_lvl=33208|Metazoa;em_Preferred_name=SDHD;em_KEGG_ko=ko:K00237,ko:K09518;em_KEGG_Pathway=ko00020,ko00190,ko…
c1	EVM	CDS	917587	917715	.	+	2	ID=c1.47;Parent=c1.47
c1	EVM	exon	917587	917715	.	+	.	ID=c1.47.exon2;Parent=c1.47
c1	EVM	CDS	917766	917916	.	+	2	ID=c1.47;Parent=c1.47
c1	EVM	exon	917766	917916	.	+	.	ID=c1.47.exon3;Parent=c1.47
c1	EVM	CDS	917965	918130	.	+	1	ID=c1.47;Parent=c1.47
c1	EVM	exon	917965	918130	.	+	.	ID=c1.47.exon4;Parent=c1.47
c1	EVM	CDS	925945	926292	.	-	0	ID=c1.48;Parent=c1.48
c1	EVM	exon	925945	926292	.	-	.	ID=c1.48.exon8;Parent=c1.48
c1	EVM	gene	925945	948013	.	-	.	ID=c1.48;Name=EVM%20prediction%20c1.48
c1	EVM	mRNA	925945	948013	.	-	.	ID=c1.48;Parent=c1.48;Name=EVM%20prediction%20c1.48;em_target=400682.PAC_15713919;em_score=693.0;em_evalue=3.68e-243;em_tcov=97.4;em_OGs=COG0406@1|root,KOG3734@2759|Eukaryota,38QFA@33154|Opisthokonta,3BD6T@33208|Metazoa;em_COG_cat=T;em_desc=ubiquitin-associated and SH3 domain-containing protein;em_max_annot_lvl=33208|Metazoa;em_Preferred_name=UBASH3B;em_EC=3.1.3.48;em_KEGG_ko=ko:K18993;em_BRITE=k…
c1	EVM	CDS	928489	929143	.	-	1	ID=c1.48;Parent=c1.48
c1	EVM	exon	928489	929143	.	-	.	ID=c1.48.exon7;Parent=c1.48
c1	EVM	CDS	929366	929571	.	-	0	ID=c1.48;Parent=c1.48
c1	EVM	exon	929366	929571	.	-	.	ID=c1.48.exon6;Parent=c1.48
c1	EVM	CDS	929623	929792	.	-	2	ID=c1.48;Parent=c1.48
c1	EVM	exon	929623	929792	.	-	.	ID=c1.48.exon5;Parent=c1.48
c1	EVM	CDS	933981	934176	.	-	0	ID=c1.48;Parent=c1.48
c1	EVM	exon	933981	934176	.	-	.	ID=c1.48.exon4;Parent=c1.48
c1	EVM	CDS	943019	943205	.	-	1	ID=c1.48;Parent=c1.48
c1	EVM	exon	943019	943205	.	-	.	ID=c1.48.exon3;Parent=c1.48
c1	EVM	CDS	947782	947835	.	-	1	ID=c1.48;Parent=c1.48
c1	EVM	exon	947782	947835	.	-	.	ID=c1.48.exon2;Parent=c1.48
c1	EVM	CDS	947886	948013	.	-	0	ID=c1.48;Parent=c1.48
c1	EVM	exon	947886	948013	.	-	.	ID=c1.48.exon1;Parent=c1.48
c1	EVM	CDS	948168	948215	.	+	0	ID=c1.49;Parent=c1.49
c1	EVM	exon	948168	948215	.	+	.	ID=c1.49.exon1;Parent=c1.49
c1	EVM	gene	948168	960086	.	+	.	ID=c1.49;Name=EVM%20prediction%20c1.49
c1	EVM	mRNA	948168	960086	.	+	.	ID=c1.49;Parent=c1.49;Name=EVM%20prediction%20c1.49;em_target=6500.XP_005096834.1;em_score=365.0;em_evalue=2.19e-126;em_tcov=97.3;em_OGs=COG2086@1|root,KOG3180@2759|Eukaryota,38DVE@33154|Opisthokonta,3BCQ1@33208|Metazoa,3CW63@33213|Bilateria;em_COG_cat=C;em_desc=fatty acid beta-oxidation using acyl-CoA dehydrogenase;em_max_annot_lvl=33208|Metazoa;em_Preferred_name=ETFB;em_KEGG_ko=ko:K03521;em_BRI…
c1	EVM	CDS	953534	953692	.	+	0	ID=c1.49;Parent=c1.49
c1	EVM	exon	953534	953692	.	+	.	ID=c1.49.exon2;Parent=c1.49
c1	EVM	CDS	953743	953901	.	+	0	ID=c1.49;Parent=c1.49
c1	EVM	exon	953743	953901	.	+	.	ID=c1.49.exon3;Parent=c1.49
c1	EVM	CDS	953952	954014	.	+	0	ID=c1.49;Parent=c1.49
c1	EVM	exon	953952	954014	.	+	.	ID=c1.49.exon4;Parent=c1.49
c1	EVM	CDS	954788	954946	.	+	0	ID=c1.49;Parent=c1.49
c1	EVM	exon	954788	954946	.	+	.	ID=c1.49.exon5;Parent=c1.49
c1	EVM	CDS	959916	960086	.	+	0	ID=c1.49;Parent=c1.49
c1	EVM	exon	959916	960086	.	+	.	ID=c1.49.exon6;Parent=c1.49
c1	EVM	CDS	960964	962412	.	-	0	ID=c1.50;Parent=c1.50
c1	EVM	exon	960964	962412	.	-	.	ID=c1.50.exon8;Parent=c1.50
c1	EVM	gene	960964	980516	.	-	.	ID=c1.50;Name=EVM%20prediction%20c1.50
c1	EVM	mRNA	960964	980516	.	-	.	ID=c1.50;Parent=c1.50;Name=EVM%20prediction%20c1.50;em_target=400682.PAC_15716974;em_score=429.0;em_evalue=4.98e-133;em_tcov=42.5;em_OGs=KOG0586@1|root,KOG0586@2759|Eukaryota,38CXP@33154|Opisthokonta,3BECE@33208|Metazoa;em_COG_cat=T;em_desc=negative regulation of triglyceride biosynthetic process;em_max_annot_lvl=33208|Metazoa;em_Preferred_name=SIK3;em_EC=2.7.11.1;em_KEGG_ko=ko:K19009;em_BRITE=ko…
c1	EVM	CDS	962461	962696	.	-	2	ID=c1.50;Parent=c1.50
c1	EVM	exon	962461	962696	.	-	.	ID=c1.50.exon7;Parent=c1.50
c1	EVM	CDS	963289	963412	.	-	0	ID=c1.50;Parent=c1.50
c1	EVM	exon	963289	963412	.	-	.	ID=c1.50.exon6;Parent=c1.50
c1	EVM	CDS	963464	963588	.	-	2	ID=c1.50;Parent=c1.50
c1	EVM	exon	963464	963588	.	-	.	ID=c1.50.exon5;Parent=c1.50
c1	EVM	CDS	964346	964507	.	-	2	ID=c1.50;Parent=c1.50
c1	EVM	exon	964346	964507	.	-	.	ID=c1.50.exon4;Parent=c1.50
c1	EVM	CDS	966004	966067	.	-	0	ID=c1.50;Parent=c1.50
c1	EVM	exon	966004	966067	.	-	.	ID=c1.50.exon3;Parent=c1.50
c1	EVM	CDS	968734	968850	.	-	0	ID=c1.50;Parent=c1.50
c1	EVM	exon	968734	968850	.	-	.	ID=c1.50.exon2;Parent=c1.50
c1	EVM	CDS	980361	980516	.	-	0	ID=c1.50;Parent=c1.50
c1	EVM	exon	980361	980516	.	-	.	ID=c1.50.exon1;Parent=c1.50
c1	EVM	CDS	980600	980680	.	+	0	ID=c1.51;Parent=c1.51
c1	EVM	exon	980600	980680	.	+	.	ID=c1.51.exon1;Parent=c1.51
c1	EVM	gene	980600	986465	.	+	.	ID=c1.51;Name=EVM%20prediction%20c1.51
c1	EVM	mRNA	980600	986465	.	+	.	ID=c1.51;Parent=c1.51;Name=EVM%20prediction%20c1.51;em_target=400682.PAC_15716976;em_score=125.0;em_evalue=6.71e-32;em_tcov=87.1;em_OGs=2E1NZ@1|root,2S8Z7@2759|Eukaryota,3A8TM@33154|Opisthokonta,3BU0N@33208|Metazoa;em_COG_cat=None;em_desc=None;em_max_annot_lvl=33208|Metazoa;em_Preferred_name=
c1	EVM	CDS	982513	982606	.	+	0	ID=c1.51;Parent=c1.51
c1	EVM	exon	982513	982606	.	+	.	ID=c1.51.exon2;Parent=c1.51
c1	EVM	CDS	982656	982831	.	+	2	ID=c1.51;Parent=c1.51
c1	EVM	exon	982656	982831	.	+	.	ID=c1.51.exon3;Parent=c1.51
c1	EVM	CDS	982879	983130	.	+	0	ID=c1.51;Parent=c1.51
c1	EVM	exon	982879	983130	.	+	.	ID=c1.51.exon4;Parent=c1.51
c1	EVM	CDS	986282	986370	.	+	0	ID=c1.51;Parent=c1.51
c1	EVM	exon	986282	986370	.	+	.	ID=c1.51.exon5;Parent=c1.51
c1	EVM	CDS	986420	986465	.	+	1	ID=c1.51;Parent=c1.51
c1	EVM	exon	986420	986465	.	+	.	ID=c1.51.exon6;Parent=c1.51
c1	EVM	CDS	987434	987536	.	-	1	ID=c1.52;Parent=c1.52
c1	EVM	exon	987434	987536	.	-	.	ID=c1.52.exon3;Parent=c1.52
c1	EVM	gene	987434	987754	.	-	.	ID=c1.52;Name=EVM%20prediction%20c1.52
c1	EVM	mRNA	987434	987754	.	-	.	ID=c1.52;Parent=c1.52;Name=EVM%20prediction%20c1.52
c1	EVM	CDS	987585	987697	.	-	0	ID=c1.52;Parent=c1.52
c1	EVM	exon	987585	987697	.	-	.	ID=c1.52.exon2;Parent=c1.52
c1	EVM	CDS	987746	987754	.	-	0	ID=c1.52;Parent=c1.52
c1	EVM	exon	987746	987754	.	-	.	ID=c1.52.exon1;Parent=c1.52
c1	EVM	CDS	987926	988168	.	-	0	ID=c1.53;Parent=c1.53
c1	EVM	exon	987926	988168	.	-	.	ID=c1.53.exon3;Parent=c1.53
c1	EVM	gene	987926	989952	.	-	.	ID=c1.53;Name=EVM%20prediction%20c1.53
c1	EVM	mRNA	987926	989952	.	-	.	ID=c1.53;Parent=c1.53;Name=EVM%20prediction%20c1.53
c1	EVM	CDS	989706	989779	.	-	2	ID=c1.53;Parent=c1.53
c1	EVM	exon	989706	989779	.	-	.	ID=c1.53.exon2;Parent=c1.53
c1	EVM	CDS	989835	989952	.	-	0	ID=c1.53;Parent=c1.53
c1	EVM	exon	989835	989952	.	-	.	ID=c1.53.exon1;Parent=c1.53
c1	EVM	CDS	990075	990223	.	-	2	ID=c1.54;Parent=c1.54
c1	EVM	exon	990075	990223	.	-	.	ID=c1.54.exon12;Parent=c1.54
c1	EVM	gene	990075	1000476	.	-	.	ID=c1.54;Name=EVM%20prediction%20c1.54
c1	EVM	mRNA	990075	1000476	.	-	.	ID=c1.54;Parent=c1.54;Name=EVM%20prediction%20c1.54;em_target=10224.XP_006815990.1;em_score=258.0;em_evalue=5.69e-81;em_tcov=95.3;em_OGs=COG0329@1|root,2QQA3@2759|Eukaryota,38D32@33154|Opisthokonta,3BB7D@33208|Metazoa,3CZU8@33213|Bilateria;em_COG_cat=G;em_desc=N-acetylneuraminate lyase activity;em_max_annot_lvl=33208|Metazoa;em_Preferred_name=NPL;em_EC=4.1.3.3;em_KEGG_ko=ko:K01639;em_KEGG_Pathway…
c1	EVM	CDS	993988	994033	.	-	0	ID=c1.54;Parent=c1.54
c1	EVM	exon	993988	994033	.	-	.	ID=c1.54.exon11;Parent=c1.54
c1	EVM	CDS	994080	994164	.	-	1	ID=c1.54;Parent=c1.54
c1	EVM	exon	994080	994164	.	-	.	ID=c1.54.exon10;Parent=c1.54
c1	EVM	CDS	994210	994256	.	-	0	ID=c1.54;Parent=c1.54
c1	EVM	exon	994210	994256	.	-	.	ID=c1.54.exon9;Parent=c1.54
c1	EVM	CDS	994324	994466	.	-	2	ID=c1.54;Parent=c1.54
c1	EVM	exon	994324	994466	.	-	.	ID=c1.54.exon8;Parent=c1.54
c1	EVM	CDS	994521	994613	.	-	2	ID=c1.54;Parent=c1.54
c1	EVM	exon	994521	994613	.	-	.	ID=c1.54.exon7;Parent=c1.54
c1	EVM	CDS	994661	994791	.	-	1	ID=c1.54;Parent=c1.54
c1	EVM	exon	994661	994791	.	-	.	ID=c1.54.exon6;Parent=c1.54
c1	EVM	CDS	994839	994926	.	-	2	ID=c1.54;Parent=c1.54
c1	EVM	exon	994839	994926	.	-	.	ID=c1.54.exon5;Parent=c1.54
c1	EVM	CDS	994972	995042	.	-	1	ID=c1.54;Parent=c1.54
c1	EVM	exon	994972	995042	.	-	.	ID=c1.54.exon4;Parent=c1.54
c1	EVM	CDS	1000000	1000061	.	-	0	ID=c1.54;Parent=c1.54
c1	EVM	exon	1000000	1000061	.	-	.	ID=c1.54.exon3;Parent=c1.54
c1	EVM	CDS	1000110	1000269	.	-	1	ID=c1.54;Parent=c1.54
c1	EVM	exon	1000110	1000269	.	-	.	ID=c1.54.exon2;Parent=c1.54
c1	EVM	CDS	1000316	1000476	.	-	0	ID=c1.54;Parent=c1.54
c1	EVM	exon	1000316	1000476	.	-	.	ID=c1.54.exon1;Parent=c1.54
c1	EVM	CDS	1006627	1006761	.	+	0	ID=c1.55;Parent=c1.55
c1	EVM	exon	1006627	1006761	.	+	.	ID=c1.55.exon1;Parent=c1.55
c1	EVM	gene	1006627	1015354	.	+	.	ID=c1.55;Name=EVM%20prediction%20c1.55
c1	EVM	mRNA	1006627	1015354	.	+	.	ID=c1.55;Parent=c1.55;Name=EVM%20prediction%20c1.55;em_target=7739.XP_002590109.1;em_score=241.0;em_evalue=7.81e-71;em_tcov=78.5;em_OGs=KOG1339@1|root,KOG1339@2759|Eukaryota,38EMZ@33154|Opisthokonta,3BF1B@33208|Metazoa,3CYBB@33213|Bilateria,486HX@7711|Chordata;em_COG_cat=O;em_desc=amyloid-beta metabolic process;em_max_annot_lvl=33208|Metazoa;em_Preferred_name=BACE1;em_EC=3.4.23.45,3.4.23.46;em_KE…
c1	EVM	CDS	1006813	1006898	.	+	0	ID=c1.55;Parent=c1.55
c1	EVM	exon	1006813	1006898	.	+	.	ID=c1.55.exon2;Parent=c1.55
c1	EVM	CDS	1007394	1007604	.	+	1	ID=c1.55;Parent=c1.55
c1	EVM	exon	1007394	1007604	.	+	.	ID=c1.55.exon3;Parent=c1.55
c1	EVM	CDS	1007761	1007895	.	+	0	ID=c1.55;Parent=c1.55
c1	EVM	exon	1007761	1007895	.	+	.	ID=c1.55.exon4;Parent=c1.55
c1	EVM	CDS	1007945	1008079	.	+	0	ID=c1.55;Parent=c1.55
c1	EVM	exon	1007945	1008079	.	+	.	ID=c1.55.exon5;Parent=c1.55
c1	EVM	CDS	1008128	1008229	.	+	0	ID=c1.55;Parent=c1.55
c1	EVM	exon	1008128	1008229	.	+	.	ID=c1.55.exon6;Parent=c1.55
c1	EVM	CDS	1011446	1011610	.	+	0	ID=c1.55;Parent=c1.55
c1	EVM	exon	1011446	1011610	.	+	.	ID=c1.55.exon7;Parent=c1.55
c1	EVM	CDS	1013845	1014097	.	+	0	ID=c1.55;Parent=c1.55
c1	EVM	exon	1013845	1014097	.	+	.	ID=c1.55.exon8;Parent=c1.55
c1	EVM	CDS	1014999	1015354	.	+	2	ID=c1.55;Parent=c1.55
c1	EVM	exon	1014999	1015354	.	+	.	ID=c1.55.exon9;Parent=c1.55
c1	EVM	CDS	1019840	1020700	.	-	0	ID=c1.56;Parent=c1.56
c1	EVM	exon	1019840	1020700	.	-	.	ID=c1.56.exon2;Parent=c1.56
c1	EVM	gene	1019840	1020975	.	-	.	ID=c1.56;Name=EVM%20prediction%20c1.56
c1	EVM	mRNA	1019840	1020975	.	-	.	ID=c1.56;Parent=c1.56;Name=EVM%20prediction%20c1.56;em_target=400682.PAC_15718136;em_score=205.0;em_evalue=2.3e-62;em_tcov=82.4;em_OGs=KOG4474@1|root,KOG4474@2759|Eukaryota,38G9S@33154|Opisthokonta,3BDPC@33208|Metazoa;em_COG_cat=C;em_desc=Transmembrane protein 136;em_max_annot_lvl=33208|Metazoa;em_Preferred_name=TMEM136;em_PFAMs=TRAM_LAG1_CLN8;em_GOs=
c1	EVM	CDS	1020922	1020975	.	-	0	ID=c1.56;Parent=c1.56
c1	EVM	exon	1020922	1020975	.	-	.	ID=c1.56.exon1;Parent=c1.56
c1	EVM	CDS	1022560	1022722	.	-	1	ID=c1.57;Parent=c1.57
c1	EVM	exon	1022560	1022722	.	-	.	ID=c1.57.exon9;Parent=c1.57
c1	EVM	gene	1022560	1041923	.	-	.	ID=c1.57;Name=EVM%20prediction%20c1.57
c1	EVM	mRNA	1022560	1041923	.	-	.	ID=c1.57;Parent=c1.57;Name=EVM%20prediction%20c1.57;em_target=192875.XP_004363600.1;em_score=474.0;em_evalue=5.3e-166;em_tcov=99.1;em_OGs=COG1063@1|root,KOG0024@2759|Eukaryota,38BYX@33154|Opisthokonta;em_COG_cat=Q;em_desc=Dehydrogenase;em_max_annot_lvl=33154|Opisthokonta;em_PFAMs=ADH_N,ADH_zinc_N;em_Preferred_name=xdhA;em_EC=1.1.1.14,1.1.1.9;em_KEGG_ko=ko:K00008,ko:K05351;em_KEGG_Pathway=ko00040,…
c1	EVM	CDS	1023712	1023833	.	-	0	ID=c1.57;Parent=c1.57
c1	EVM	exon	1023712	1023833	.	-	.	ID=c1.57.exon8;Parent=c1.57
c1	EVM	CDS	1023885	1024060	.	-	2	ID=c1.57;Parent=c1.57
c1	EVM	exon	1023885	1024060	.	-	.	ID=c1.57.exon7;Parent=c1.57
c1	EVM	CDS	1025885	1025950	.	-	2	ID=c1.57;Parent=c1.57
c1	EVM	exon	1025885	1025950	.	-	.	ID=c1.57.exon6;Parent=c1.57
c1	EVM	CDS	1026442	1026560	.	-	1	ID=c1.57;Parent=c1.57
c1	EVM	exon	1026442	1026560	.	-	.	ID=c1.57.exon5;Parent=c1.57
c1	EVM	CDS	1026614	1026773	.	-	2	ID=c1.57;Parent=c1.57
c1	EVM	exon	1026614	1026773	.	-	.	ID=c1.57.exon4;Parent=c1.57
c1	EVM	CDS	1029979	1030143	.	-	2	ID=c1.57;Parent=c1.57
c1	EVM	exon	1029979	1030143	.	-	.	ID=c1.57.exon3;Parent=c1.57
c1	EVM	CDS	1040485	1040518	.	-	0	ID=c1.57;Parent=c1.57
c1	EVM	exon	1040485	1040518	.	-	.	ID=c1.57.exon2;Parent=c1.57
c1	EVM	CDS	1041837	1041923	.	-	0	ID=c1.57;Parent=c1.57
c1	EVM	exon	1041837	1041923	.	-	.	ID=c1.57.exon1;Parent=c1.57
c1	EVM	CDS	1043345	1043476	.	-	0	ID=c1.58;Parent=c1.58
c1	EVM	exon	1043345	1043476	.	-	.	ID=c1.58.exon2;Parent=c1.58
c1	EVM	gene	1043345	1044056	.	-	.	ID=c1.58;Name=EVM%20prediction%20c1.58
c1	EVM	mRNA	1043345	1044056	.	-	.	ID=c1.58;Parent=c1.58;Name=EVM%20prediction%20c1.58
c1	EVM	CDS	1043982	1044056	.	-	0	ID=c1.58;Parent=c1.58
c1	EVM	exon	1043982	1044056	.	-	.	ID=c1.58.exon1;Parent=c1.58
c1	EVM	CDS	1044101	1044127	.	-	0	ID=c1.59;Parent=c1.59
c1	EVM	exon	1044101	1044127	.	-	.	ID=c1.59.exon4;Parent=c1.59
c1	EVM	gene	1044101	1045201	.	-	.	ID=c1.59;Name=EVM%20prediction%20c1.59
c1	EVM	mRNA	1044101	1045201	.	-	.	ID=c1.59;Parent=c1.59;Name=EVM%20prediction%20c1.59
c1	EVM	CDS	1044172	1044245	.	-	2	ID=c1.59;Parent=c1.59
c1	EVM	exon	1044172	1044245	.	-	.	ID=c1.59.exon3;Parent=c1.59
c1	EVM	CDS	1044651	1044779	.	-	2	ID=c1.59;Parent=c1.59
c1	EVM	exon	1044651	1044779	.	-	.	ID=c1.59.exon2;Parent=c1.59
c1	EVM	CDS	1045123	1045201	.	-	0	ID=c1.59;Parent=c1.59
c1	EVM	exon	1045123	1045201	.	-	.	ID=c1.59.exon1;Parent=c1.59
c1	EVM	CDS	1055140	1056558	.	+	0	ID=c1.60;Parent=c1.60
c1	EVM	gene	1055140	1056558	.	+	.	ID=c1.60;Name=EVM%20prediction%20c1.60
c1	EVM	mRNA	1055140	1056558	.	+	.	ID=c1.60;Parent=c1.60;Name=EVM%20prediction%20c1.60;em_target=45351.EDO28521;em_score=65.5;em_evalue=3.8e-09;em_tcov=79.5;em_OGs=2C9TP@1|root,2RZUF@2759|Eukaryota,3A393@33154|Opisthokonta,3BRIG@33208|Metazoa;em_COG_cat=None;em_desc=None;em_max_annot_lvl=33208|Metazoa;em_PFAMs=WH1;em_Preferred_name=
c1	EVM	exon	1055140	1056558	.	+	.	ID=c1.60.exon1;Parent=c1.60
c1	EVM	CDS	1057104	1057283	.	+	0	ID=c1.61;Parent=c1.61
c1	EVM	exon	1057104	1057283	.	+	.	ID=c1.61.exon1;Parent=c1.61
c1	EVM	gene	1057104	1064813	.	+	.	ID=c1.61;Name=EVM%20prediction%20c1.61
c1	EVM	mRNA	1057104	1064813	.	+	.	ID=c1.61;Parent=c1.61;Name=EVM%20prediction%20c1.61;em_target=400682.PAC_15718101;em_score=107.0;em_evalue=3.49e-26;em_tcov=94.1;em_OGs=2D0EF@1|root,2SDX1@2759|Eukaryota,3AD3M@33154|Opisthokonta,3BVNK@33208|Metazoa;em_COG_cat=S;em_desc=Fibroblast growth factor;em_max_annot_lvl=33208|Metazoa;em_PFAMs=FGF;em_Preferred_name=
c1	EVM	CDS	1061821	1061856	.	+	0	ID=c1.61;Parent=c1.61
c1	EVM	exon	1061821	1061856	.	+	.	ID=c1.61.exon2;Parent=c1.61
c1	EVM	CDS	1061907	1061990	.	+	0	ID=c1.61;Parent=c1.61
c1	EVM	exon	1061907	1061990	.	+	.	ID=c1.61.exon3;Parent=c1.61
c1	EVM	CDS	1062244	1062355	.	+	0	ID=c1.61;Parent=c1.61
c1	EVM	exon	1062244	1062355	.	+	.	ID=c1.61.exon4;Parent=c1.61
c1	EVM	CDS	1062470	1062576	.	+	2	ID=c1.61;Parent=c1.61
c1	EVM	exon	1062470	1062576	.	+	.	ID=c1.61.exon5;Parent=c1.61
c1	EVM	CDS	1064009	1064185	.	+	0	ID=c1.61;Parent=c1.61
c1	EVM	exon	1064009	1064185	.	+	.	ID=c1.61.exon6;Parent=c1.61
c1	EVM	CDS	1064805	1064813	.	+	0	ID=c1.61;Parent=c1.61
c1	EVM	exon	1064805	1064813	.	+	.	ID=c1.61.exon7;Parent=c1.61
c1	EVM	CDS	1080526	1081188	.	+	0	ID=c1.62;Parent=c1.62
c1	EVM	exon	1080526	1081188	.	+	.	ID=c1.62.exon1;Parent=c1.62
c1	EVM	gene	1080526	1092727	.	+	.	ID=c1.62;Name=EVM%20prediction%20c1.62
c1	EVM	mRNA	1080526	1092727	.	+	.	ID=c1.62;Parent=c1.62;Name=EVM%20prediction%20c1.62;em_target=400682.PAC_15718102;em_score=173.0;em_evalue=7.73e-48;em_tcov=83.7;em_OGs=2C6U4@1|root,2QU1X@2759|Eukaryota,39GBC@33154|Opisthokonta,3BI9M@33208|Metazoa;em_COG_cat=T;em_desc=radial glial cell differentiation;em_max_annot_lvl=400682.PAC_15718102|-;em_KEGG_ko=ko:K08467;em_BRITE=ko00000,ko04030;em_PFAMs=;em_Preferred_name=
c1	EVM	CDS	1090323	1090517	.	+	0	ID=c1.62;Parent=c1.62
c1	EVM	exon	1090323	1090517	.	+	.	ID=c1.62.exon2;Parent=c1.62
c1	EVM	CDS	1092482	1092727	.	+	0	ID=c1.62;Parent=c1.62
c1	EVM	exon	1092482	1092727	.	+	.	ID=c1.62.exon3;Parent=c1.62
c1	EVM	CDS	1096777	1096860	.	-	0	ID=c1.63;Parent=c1.63
c1	EVM	exon	1096777	1096860	.	-	.	ID=c1.63.exon6;Parent=c1.63
c1	EVM	gene	1096777	1127878	.	-	.	ID=c1.63;Name=EVM%20prediction%20c1.63
c1	EVM	mRNA	1096777	1127878	.	-	.	ID=c1.63;Parent=c1.63;Name=EVM%20prediction%20c1.63;em_target=400682.PAC_15702569;em_score=84.0;em_evalue=2.99e-17;em_tcov=19.4;em_OGs=COG5599@1|root,KOG0791@2759|Eukaryota,398AJ@33154|Opisthokonta;em_COG_cat=T;em_desc=protein tyrosine phosphatase activity;em_max_annot_lvl=33154|Opisthokonta;em_PFAMs=Y_phosphatase,fn3;em_EC=3.1.3.48;em_KEGG_ko=ko:K05694,ko:K18036;em_BRITE=ko00000,ko00001,ko01000,…
c1	EVM	CDS	1096910	1097032	.	-	0	ID=c1.63;Parent=c1.63
c1	EVM	exon	1096910	1097032	.	-	.	ID=c1.63.exon5;Parent=c1.63
c1	EVM	CDS	1125560	1125586	.	-	0	ID=c1.63;Parent=c1.63
c1	EVM	exon	1125560	1125586	.	-	.	ID=c1.63.exon4;Parent=c1.63
c1	EVM	CDS	1125964	1126018	.	-	1	ID=c1.63;Parent=c1.63
c1	EVM	exon	1125964	1126018	.	-	.	ID=c1.63.exon3;Parent=c1.63
c1	EVM	CDS	1126937	1126977	.	-	0	ID=c1.63;Parent=c1.63
c1	EVM	exon	1126937	1126977	.	-	.	ID=c1.63.exon2;Parent=c1.63
c1	EVM	CDS	1127753	1127878	.	-	0	ID=c1.63;Parent=c1.63
c1	EVM	exon	1127753	1127878	.	-	.	ID=c1.63.exon1;Parent=c1.63
c1	EVM	CDS	1129316	1130279	.	+	0	ID=c1.64;Parent=c1.64
c1	EVM	exon	1129316	1130279	.	+	.	ID=c1.64.exon1;Parent=c1.64
c1	EVM	gene	1129316	1131217	.	+	.	ID=c1.64;Name=EVM%20prediction%20c1.64
c1	EVM	mRNA	1129316	1131217	.	+	.	ID=c1.64;Parent=c1.64;Name=EVM%20prediction%20c1.64
c1	EVM	CDS	1130505	1131217	.	+	2	ID=c1.64;Parent=c1.64
c1	EVM	exon	1130505	1131217	.	+	.	ID=c1.64.exon2;Parent=c1.64
c1	EVM	CDS	1135706	1135711	.	+	0	ID=c1.65;Parent=c1.65
c1	EVM	exon	1135706	1135711	.	+	.	ID=c1.65.exon1;Parent=c1.65
c1	EVM	gene	1135706	1196513	.	+	.	ID=c1.65;Name=EVM%20prediction%20c1.65
c1	EVM	mRNA	1135706	1196513	.	+	.	ID=c1.65;Parent=c1.65;Name=EVM%20prediction%20c1.65;em_target=8090.ENSORLP00000003658;em_score=75.1;em_evalue=1.88e-11;em_tcov=13.9;em_OGs=KOG2657@1|root,KOG2657@2759|Eukaryota,39RQA@33154|Opisthokonta,3BANZ@33208|Metazoa,3CT49@33213|Bilateria,484A7@7711|Chordata,492HW@7742|Vertebrata,49RSH@7898|Actinopterygii;em_COG_cat=OT;em_desc=Nicastrin;em_max_annot_lvl=33208|Metazoa;em_Preferred_name=NCSTN;…
c1	EVM	CDS	1138162	1138279	.	+	0	ID=c1.65;Parent=c1.65
c1	EVM	exon	1138162	1138279	.	+	.	ID=c1.65.exon2;Parent=c1.65
c1	EVM	CDS	1138361	1138420	.	+	2	ID=c1.65;Parent=c1.65
c1	EVM	exon	1138361	1138420	.	+	.	ID=c1.65.exon3;Parent=c1.65
c1	EVM	CDS	1142220	1142381	.	+	2	ID=c1.65;Parent=c1.65
c1	EVM	exon	1142220	1142381	.	+	.	ID=c1.65.exon4;Parent=c1.65
c1	EVM	CDS	1145187	1145201	.	+	2	ID=c1.65;Parent=c1.65
c1	EVM	exon	1145187	1145201	.	+	.	ID=c1.65.exon5;Parent=c1.65
c1	EVM	CDS	1145250	1145297	.	+	2	ID=c1.65;Parent=c1.65
c1	EVM	exon	1145250	1145297	.	+	.	ID=c1.65.exon6;Parent=c1.65
c1	EVM	CDS	1145346	1145465	.	+	2	ID=c1.65;Parent=c1.65
c1	EVM	exon	1145346	1145465	.	+	.	ID=c1.65.exon7;Parent=c1.65
c1	EVM	CDS	1145788	1145846	.	+	2	ID=c1.65;Parent=c1.65
c1	EVM	exon	1145788	1145846	.	+	.	ID=c1.65.exon8;Parent=c1.65
c1	EVM	CDS	1145906	1145994	.	+	0	ID=c1.65;Parent=c1.65
c1	EVM	exon	1145906	1145994	.	+	.	ID=c1.65.exon9;Parent=c1.65
c1	EVM	CDS	1146090	1146096	.	+	1	ID=c1.65;Parent=c1.65
c1	EVM	exon	1146090	1146096	.	+	.	ID=c1.65.exon10;Parent=c1.65
c1	EVM	CDS	1146146	1146360	.	+	0	ID=c1.65;Parent=c1.65
c1	EVM	exon	1146146	1146360	.	+	.	ID=c1.65.exon11;Parent=c1.65
c1	EVM	CDS	1146425	1146433	.	+	1	ID=c1.65;Parent=c1.65
c1	EVM	exon	1146425	1146433	.	+	.	ID=c1.65.exon12;Parent=c1.65
c1	EVM	CDS	1146565	1146653	.	+	1	ID=c1.65;Parent=c1.65
c1	EVM	exon	1146565	1146653	.	+	.	ID=c1.65.exon13;Parent=c1.65
c1	EVM	CDS	1146701	1146748	.	+	2	ID=c1.65;Parent=c1.65
c1	EVM	exon	1146701	1146748	.	+	.	ID=c1.65.exon14;Parent=c1.65
c1	EVM	CDS	1192250	1192351	.	+	2	ID=c1.65;Parent=c1.65
c1	EVM	exon	1192250	1192351	.	+	.	ID=c1.65.exon15;Parent=c1.65
c1	EVM	CDS	1192655	1192778	.	+	2	ID=c1.65;Parent=c1.65
c1	EVM	exon	1192655	1192778	.	+	.	ID=c1.65.exon16;Parent=c1.65
c1	EVM	CDS	1193256	1193356	.	+	1	ID=c1.65;Parent=c1.65
c1	EVM	exon	1193256	1193356	.	+	.	ID=c1.65.exon17;Parent=c1.65
c1	EVM	CDS	1196479	1196513	.	+	2	ID=c1.65;Parent=c1.65
c1	EVM	exon	1196479	1196513	.	+	.	ID=c1.65.exon18;Parent=c1.65
c1	EVM	CDS	1197119	1197230	.	+	0	ID=c1.66;Parent=c1.66
c1	EVM	exon	1197119	1197230	.	+	.	ID=c1.66.exon1;Parent=c1.66
c1	EVM	gene	1197119	1202826	.	+	.	ID=c1.66;Name=EVM%20prediction%20c1.66
c1	EVM	mRNA	1197119	1202826	.	+	.	ID=c1.66;Parent=c1.66;Name=EVM%20prediction%20c1.66;em_target=45351.EDO38368;em_score=83.2;em_evalue=1.71e-16;em_tcov=12.6;em_OGs=KOG2657@1|root,KOG2657@2759|Eukaryota,39RQA@33154|Opisthokonta,3BANZ@33208|Metazoa;em_COG_cat=OT;em_desc=Notch receptor processing;em_max_annot_lvl=33208|Metazoa;em_Preferred_name=NCSTN;em_KEGG_ko=ko:K06171;em_KEGG_Pathway=ko04330,ko05010,map04330,map05010;em_KEGG_Modu…
c1	EVM	CDS	1197310	1197443	.	+	2	ID=c1.66;Parent=c1.66
c1	EVM	exon	1197310	1197443	.	+	.	ID=c1.66.exon2;Parent=c1.66
c1	EVM	CDS	1197950	1198009	.	+	0	ID=c1.66;Parent=c1.66
c1	EVM	exon	1197950	1198009	.	+	.	ID=c1.66.exon3;Parent=c1.66
c1	EVM	CDS	1198103	1198153	.	+	0	ID=c1.66;Parent=c1.66
c1	EVM	exon	1198103	1198153	.	+	.	ID=c1.66.exon4;Parent=c1.66
c1	EVM	CDS	1201421	1201466	.	+	0	ID=c1.66;Parent=c1.66
c1	EVM	exon	1201421	1201466	.	+	.	ID=c1.66.exon5;Parent=c1.66
c1	EVM	CDS	1201707	1201752	.	+	2	ID=c1.66;Parent=c1.66
c1	EVM	exon	1201707	1201752	.	+	.	ID=c1.66.exon6;Parent=c1.66
c1	EVM	CDS	1202823	1202826	.	+	1	ID=c1.66;Parent=c1.66
c1	EVM	exon	1202823	1202826	.	+	.	ID=c1.66.exon7;Parent=c1.66
c1	EVM	CDS	1205384	1207840	.	+	0	ID=c1.67;Parent=c1.67
c1	EVM	gene	1205384	1207840	.	+	.	ID=c1.67;Name=EVM%20prediction%20c1.67
c1	EVM	mRNA	1205384	1207840	.	+	.	ID=c1.67;Parent=c1.67;Name=EVM%20prediction%20c1.67
c1	EVM	exon	1205384	1207840	.	+	.	ID=c1.67.exon1;Parent=c1.67
c1	EVM	CDS	1208446	1209417	.	+	0	ID=c1.68;Parent=c1.68
c1	EVM	gene	1208446	1209417	.	+	.	ID=c1.68;Name=EVM%20prediction%20c1.68
c1	EVM	mRNA	1208446	1209417	.	+	.	ID=c1.68;Parent=c1.68;Name=EVM%20prediction%20c1.68;em_target=7668.SPU_003372-tr;em_score=337.0;em_evalue=2.48e-102;em_tcov=16.9;em_OGs=COG2801@1|root,KOG0017@2759|Eukaryota,38F42@33154|Opisthokonta,3BA5H@33208|Metazoa,3CWAK@33213|Bilateria;em_COG_cat=E;em_desc=K02A2.6-like;em_max_annot_lvl=33208|Metazoa;em_PFAMs=RVT_1,SCAN,gag-asp_proteas,rve,zf-CCHC,zf-H2C2;em_Preferred_name=
c1	EVM	exon	1208446	1209417	.	+	.	ID=c1.68.exon1;Parent=c1.68
c1	EVM	CDS	1209978	1210865	.	+	0	ID=c1.69;Parent=c1.69
c1	EVM	gene	1209978	1210865	.	+	.	ID=c1.69;Name=EVM%20prediction%20c1.69
c1	EVM	mRNA	1209978	1210865	.	+	.	ID=c1.69;Parent=c1.69;Name=EVM%20prediction%20c1.69;em_target=400682.PAC_15704944;em_score=276.0;em_evalue=2.38e-90;em_tcov=70.0;em_OGs=COG2801@1|root,2S05A@2759|Eukaryota,3A75A@33154|Opisthokonta,3BTIB@33208|Metazoa;em_COG_cat=L;em_desc=Integrase core domain;em_max_annot_lvl=2759|Eukaryota;em_PFAMs=rve,zf-H2C2;em_Preferred_name=
c1	EVM	exon	1209978	1210865	.	+	.	ID=c1.69.exon1;Parent=c1.69
c1	EVM	CDS	1215875	1216417	.	-	0	ID=c1.70;Parent=c1.70
c1	EVM	gene	1215875	1216417	.	-	.	ID=c1.70;Name=EVM%20prediction%20c1.70
c1	EVM	mRNA	1215875	1216417	.	-	.	ID=c1.70;Parent=c1.70;Name=EVM%20prediction%20c1.70;em_target=400682.PAC_15706698;em_score=201.0;em_evalue=7.51e-58;em_tcov=19.5;em_OGs=COG2801@1|root,KOG0017@2759|Eukaryota,38F42@33154|Opisthokonta,3BA5H@33208|Metazoa;em_COG_cat=OU;em_desc=K02A2.6-like;em_max_annot_lvl=33208|Metazoa;em_PFAMs=RVT_1,rve;em_Preferred_name=
c1	EVM	exon	1215875	1216417	.	-	.	ID=c1.70.exon1;Parent=c1.70
c1	EVM	CDS	1224428	1225501	.	-	0	ID=c1.71;Parent=c1.71
c1	EVM	gene	1224428	1225501	.	-	.	ID=c1.71;Name=EVM%20prediction%20c1.71
c1	EVM	mRNA	1224428	1225501	.	-	.	ID=c1.71;Parent=c1.71;Name=EVM%20prediction%20c1.71;em_target=400682.PAC_15714573;em_score=177.0;em_evalue=1.74e-46;em_tcov=29.9;em_OGs=COG0515@1|root,KOG0192@2759|Eukaryota,KOG0197@2759|Eukaryota,38BS1@33154|Opisthokonta,3BBJS@33208|Metazoa;em_COG_cat=T;em_desc=B cell affinity maturation;em_max_annot_lvl=33208|Metazoa;em_Preferred_name=BTK;em_EC=2.7.10.2;em_KEGG_ko=ko:K07364,ko:K07370;em_KEGG_Pa…
c1	EVM	exon	1224428	1225501	.	-	.	ID=c1.71.exon1;Parent=c1.71
c1	EVM	CDS	1228834	1228888	.	+	0	ID=c1.72;Parent=c1.72
c1	EVM	exon	1228834	1228888	.	+	.	ID=c1.72.exon1;Parent=c1.72
c1	EVM	gene	1228834	1254901	.	+	.	ID=c1.72;Name=EVM%20prediction%20c1.72
c1	EVM	mRNA	1228834	1254901	.	+	.	ID=c1.72;Parent=c1.72;Name=EVM%20prediction%20c1.72;em_target=45351.EDO38368;em_score=354.0;em_evalue=1.75e-106;em_tcov=63.6;em_OGs=KOG2657@1|root,KOG2657@2759|Eukaryota,39RQA@33154|Opisthokonta,3BANZ@33208|Metazoa;em_COG_cat=OT;em_desc=Notch receptor processing;em_max_annot_lvl=33208|Metazoa;em_Preferred_name=NCSTN;em_KEGG_ko=ko:K06171;em_KEGG_Pathway=ko04330,ko05010,map04330,map05010;em_KEGG_Mo…
c1	EVM	CDS	1234807	1234908	.	+	2	ID=c1.72;Parent=c1.72
c1	EVM	exon	1234807	1234908	.	+	.	ID=c1.72.exon2;Parent=c1.72
c1	EVM	CDS	1235084	1235207	.	+	2	ID=c1.72;Parent=c1.72
c1	EVM	exon	1235084	1235207	.	+	.	ID=c1.72.exon3;Parent=c1.72
c1	EVM	CDS	1236196	1236296	.	+	1	ID=c1.72;Parent=c1.72
c1	EVM	exon	1236196	1236296	.	+	.	ID=c1.72.exon4;Parent=c1.72
c1	EVM	CDS	1240503	1240547	.	+	2	ID=c1.72;Parent=c1.72
c1	EVM	exon	1240503	1240547	.	+	.	ID=c1.72.exon5;Parent=c1.72
c1	EVM	CDS	1240600	1240655	.	+	2	ID=c1.72;Parent=c1.72
c1	EVM	exon	1240600	1240655	.	+	.	ID=c1.72.exon6;Parent=c1.72
c1	EVM	CDS	1241109	1241189	.	+	0	ID=c1.72;Parent=c1.72
c1	EVM	exon	1241109	1241189	.	+	.	ID=c1.72.exon7;Parent=c1.72
c1	EVM	CDS	1241243	1241360	.	+	0	ID=c1.72;Parent=c1.72
c1	EVM	exon	1241243	1241360	.	+	.	ID=c1.72.exon8;Parent=c1.72
c1	EVM	CDS	1242087	1242220	.	+	2	ID=c1.72;Parent=c1.72
c1	EVM	exon	1242087	1242220	.	+	.	ID=c1.72.exon9;Parent=c1.72
c1	EVM	CDS	1242737	1242847	.	+	0	ID=c1.72;Parent=c1.72
c1	EVM	exon	1242737	1242847	.	+	.	ID=c1.72.exon10;Parent=c1.72
c1	EVM	CDS	1242896	1242946	.	+	0	ID=c1.72;Parent=c1.72
c1	EVM	exon	1242896	1242946	.	+	.	ID=c1.72.exon11;Parent=c1.72
c1	EVM	CDS	1243843	1243938	.	+	0	ID=c1.72;Parent=c1.72
c1	EVM	exon	1243843	1243938	.	+	.	ID=c1.72.exon12;Parent=c1.72
c1	EVM	CDS	1245300	1245413	.	+	0	ID=c1.72;Parent=c1.72
c1	EVM	exon	1245300	1245413	.	+	.	ID=c1.72.exon13;Parent=c1.72
c1	EVM	CDS	1245464	1245633	.	+	0	ID=c1.72;Parent=c1.72
c1	EVM	exon	1245464	1245633	.	+	.	ID=c1.72.exon14;Parent=c1.72
c1	EVM	CDS	1246313	1246403	.	+	1	ID=c1.72;Parent=c1.72
c1	EVM	exon	1246313	1246403	.	+	.	ID=c1.72.exon15;Parent=c1.72
c1	EVM	CDS	1248064	1248162	.	+	0	ID=c1.72;Parent=c1.72
c1	EVM	exon	1248064	1248162	.	+	.	ID=c1.72.exon16;Parent=c1.72
c1	EVM	CDS	1249860	1249947	.	+	0	ID=c1.72;Parent=c1.72
c1	EVM	exon	1249860	1249947	.	+	.	ID=c1.72.exon17;Parent=c1.72
c1	EVM	CDS	1251735	1251874	.	+	2	ID=c1.72;Parent=c1.72
c1	EVM	exon	1251735	1251874	.	+	.	ID=c1.72.exon18;Parent=c1.72
c1	EVM	CDS	1252221	1252405	.	+	0	ID=c1.72;Parent=c1.72
c1	EVM	exon	1252221	1252405	.	+	.	ID=c1.72.exon19;Parent=c1.72
c1	EVM	CDS	1252453	1252504	.	+	1	ID=c1.72;Parent=c1.72
c1	EVM	exon	1252453	1252504	.	+	.	ID=c1.72.exon20;Parent=c1.72
c1	EVM	CDS	1254785	1254901	.	+	0	ID=c1.72;Parent=c1.72
c1	EVM	exon	1254785	1254901	.	+	.	ID=c1.72.exon21;Parent=c1.72
c1	EVM	CDS	1271345	1271458	.	-	0	ID=c1.73;Parent=c1.73
c1	EVM	exon	1271345	1271458	.	-	.	ID=c1.73.exon7;Parent=c1.73
c1	EVM	gene	1271345	1280705	.	-	.	ID=c1.73;Name=EVM%20prediction%20c1.73
c1	EVM	mRNA	1271345	1280705	.	-	.	ID=c1.73;Parent=c1.73;Name=EVM%20prediction%20c1.73;em_target=400682.PAC_15726014;em_score=707.0;em_evalue=4.59e-255;em_tcov=88.1;em_OGs=COG1222@1|root,KOG0727@2759|Eukaryota,39J9B@33154|Opisthokonta,3BCZC@33208|Metazoa;em_COG_cat=O;em_desc=proteasome-activating ATPase activity;em_max_annot_lvl=33208|Metazoa;em_Preferred_name=PSMC4;em_KEGG_ko=ko:K03063;em_KEGG_Pathway=ko03050,ko05169,map03050,map…
c1	EVM	CDS	1272829	1272884	.	-	2	ID=c1.73;Parent=c1.73
c1	EVM	exon	1272829	1272884	.	-	.	ID=c1.73.exon6;Parent=c1.73
c1	EVM	CDS	1274098	1274266	.	-	0	ID=c1.73;Parent=c1.73
c1	EVM	exon	1274098	1274266	.	-	.	ID=c1.73.exon5;Parent=c1.73
c1	EVM	CDS	1274872	1274948	.	-	2	ID=c1.73;Parent=c1.73
c1	EVM	exon	1274872	1274948	.	-	.	ID=c1.73.exon4;Parent=c1.73
c1	EVM	CDS	1277877	1278552	.	-	0	ID=c1.73;Parent=c1.73
c1	EVM	exon	1277877	1278552	.	-	.	ID=c1.73.exon3;Parent=c1.73
c1	EVM	CDS	1279140	1279268	.	-	0	ID=c1.73;Parent=c1.73
c1	EVM	exon	1279140	1279268	.	-	.	ID=c1.73.exon2;Parent=c1.73
c1	EVM	CDS	1280670	1280705	.	-	0	ID=c1.73;Parent=c1.73
c1	EVM	exon	1280670	1280705	.	-	.	ID=c1.73.exon1;Parent=c1.73
c1	EVM	CDS	1283134	1283155	.	+	0	ID=c1.74;Parent=c1.74
c1	EVM	exon	1283134	1283155	.	+	.	ID=c1.74.exon1;Parent=c1.74
c1	EVM	gene	1283134	1381051	.	+	.	ID=c1.74;Name=EVM%20prediction%20c1.74
c1	EVM	mRNA	1283134	1381051	.	+	.	ID=c1.74;Parent=c1.74;Name=EVM%20prediction%20c1.74;em_target=400682.PAC_15722106;em_score=140.0;em_evalue=2.26e-30;em_tcov=58.5;em_OGs=COG0666@1|root,KOG4177@2759|Eukaryota;em_COG_cat=I;em_desc=spectrin binding;em_max_annot_lvl=2759|Eukaryota;em_PFAMs=Ank,Ank_2,Ank_3,Ank_5,HET,NACHT,NACHT_N,PARP,Pkinase;em_Preferred_name=;em_EC=2.3.2.26;em_KEGG_ko=ko:K12166;em_BRITE=ko00000,ko01000,ko04121
c1	EVM	CDS	1285476	1285484	.	+	2	ID=c1.74;Parent=c1.74
c1	EVM	exon	1285476	1285484	.	+	.	ID=c1.74.exon2;Parent=c1.74
c1	EVM	CDS	1302858	1303304	.	+	2	ID=c1.74;Parent=c1.74
c1	EVM	exon	1302858	1303304	.	+	.	ID=c1.74.exon3;Parent=c1.74
c1	EVM	CDS	1314191	1314826	.	+	2	ID=c1.74;Parent=c1.74
c1	EVM	exon	1314191	1314826	.	+	.	ID=c1.74.exon4;Parent=c1.74
c1	EVM	CDS	1314887	1314952	.	+	2	ID=c1.74;Parent=c1.74
c1	EVM	exon	1314887	1314952	.	+	.	ID=c1.74.exon5;Parent=c1.74
c1	EVM	CDS	1346863	1347045	.	+	2	ID=c1.74;Parent=c1.74
c1	EVM	exon	1346863	1347045	.	+	.	ID=c1.74.exon6;Parent=c1.74
c1	EVM	CDS	1350271	1350486	.	+	2	ID=c1.74;Parent=c1.74
c1	EVM	exon	1350271	1350486	.	+	.	ID=c1.74.exon7;Parent=c1.74
c1	EVM	CDS	1350537	1350585	.	+	2	ID=c1.74;Parent=c1.74
c1	EVM	exon	1350537	1350585	.	+	.	ID=c1.74.exon8;Parent=c1.74
c1	EVM	CDS	1352633	1352760	.	+	1	ID=c1.74;Parent=c1.74
c1	EVM	exon	1352633	1352760	.	+	.	ID=c1.74.exon9;Parent=c1.74
c1	EVM	CDS	1355475	1355533	.	+	2	ID=c1.74;Parent=c1.74
c1	EVM	exon	1355475	1355533	.	+	.	ID=c1.74.exon10;Parent=c1.74
c1	EVM	CDS	1355586	1355645	.	+	0	ID=c1.74;Parent=c1.74
c1	EVM	exon	1355586	1355645	.	+	.	ID=c1.74.exon11;Parent=c1.74
c1	EVM	CDS	1355931	1356061	.	+	0	ID=c1.74;Parent=c1.74
c1	EVM	exon	1355931	1356061	.	+	.	ID=c1.74.exon12;Parent=c1.74
c1	EVM	CDS	1356626	1356832	.	+	1	ID=c1.74;Parent=c1.74
c1	EVM	exon	1356626	1356832	.	+	.	ID=c1.74.exon13;Parent=c1.74
c1	EVM	CDS	1358020	1358250	.	+	1	ID=c1.74;Parent=c1.74
c1	EVM	exon	1358020	1358250	.	+	.	ID=c1.74.exon14;Parent=c1.74
c1	EVM	CDS	1363251	1363380	.	+	1	ID=c1.74;Parent=c1.74
c1	EVM	exon	1363251	1363380	.	+	.	ID=c1.74.exon15;Parent=c1.74
c1	EVM	CDS	1365753	1365771	.	+	0	ID=c1.74;Parent=c1.74
c1	EVM	exon	1365753	1365771	.	+	.	ID=c1.74.exon16;Parent=c1.74
c1	EVM	CDS	1374340	1374675	.	+	2	ID=c1.74;Parent=c1.74
c1	EVM	exon	1374340	1374675	.	+	.	ID=c1.74.exon17;Parent=c1.74
c1	EVM	CDS	1376336	1378266	.	+	2	ID=c1.74;Parent=c1.74
c1	EVM	exon	1376336	1378266	.	+	.	ID=c1.74.exon18;Parent=c1.74
c1	EVM	CDS	1378612	1378642	.	+	0	ID=c1.74;Parent=c1.74
c1	EVM	exon	1378612	1378642	.	+	.	ID=c1.74.exon19;Parent=c1.74
c1	EVM	CDS	1378972	1379310	.	+	2	ID=c1.74;Parent=c1.74
c1	EVM	exon	1378972	1379310	.	+	.	ID=c1.74.exon20;Parent=c1.74
c1	EVM	CDS	1380876	1381051	.	+	2	ID=c1.74;Parent=c1.74
c1	EVM	exon	1380876	1381051	.	+	.	ID=c1.74.exon21;Parent=c1.74
c1	EVM	CDS	1386516	1386617	.	-	0	ID=c1.75;Parent=c1.75
c1	EVM	exon	1386516	1386617	.	-	.	ID=c1.75.exon10;Parent=c1.75
c1	EVM	gene	1386516	1401892	.	-	.	ID=c1.75;Name=EVM%20prediction%20c1.75
c1	EVM	mRNA	1386516	1401892	.	-	.	ID=c1.75;Parent=c1.75;Name=EVM%20prediction%20c1.75;em_target=13735.ENSPSIP00000015613;em_score=224.0;em_evalue=5.44e-66;em_tcov=93.1;em_OGs=KOG2637@1|root,KOG2637@2759|Eukaryota,38FAZ@33154|Opisthokonta,3BAM5@33208|Metazoa,3CX91@33213|Bilateria,480BD@7711|Chordata,48Z2D@7742|Vertebrata,4C8YD@8459|Testudines;em_COG_cat=S;em_desc=Low temperature viability protein;em_max_annot_lvl=33208|Metazoa;em_…
c1	EVM	CDS	1386918	1387088	.	-	0	ID=c1.75;Parent=c1.75
c1	EVM	exon	1386918	1387088	.	-	.	ID=c1.75.exon9;Parent=c1.75
c1	EVM	CDS	1388927	1389092	.	-	1	ID=c1.75;Parent=c1.75
c1	EVM	exon	1388927	1389092	.	-	.	ID=c1.75.exon8;Parent=c1.75
c1	EVM	CDS	1389882	1390056	.	-	2	ID=c1.75;Parent=c1.75
c1	EVM	exon	1389882	1390056	.	-	.	ID=c1.75.exon7;Parent=c1.75
c1	EVM	CDS	1394163	1394287	.	-	1	ID=c1.75;Parent=c1.75
c1	EVM	exon	1394163	1394287	.	-	.	ID=c1.75.exon6;Parent=c1.75
c1	EVM	CDS	1397077	1397206	.	-	2	ID=c1.75;Parent=c1.75
c1	EVM	exon	1397077	1397206	.	-	.	ID=c1.75.exon5;Parent=c1.75
c1	EVM	CDS	1397355	1397442	.	-	0	ID=c1.75;Parent=c1.75
c1	EVM	exon	1397355	1397442	.	-	.	ID=c1.75.exon4;Parent=c1.75
c1	EVM	CDS	1397582	1397708	.	-	1	ID=c1.75;Parent=c1.75
c1	EVM	exon	1397582	1397708	.	-	.	ID=c1.75.exon3;Parent=c1.75
c1	EVM	CDS	1401687	1401817	.	-	0	ID=c1.75;Parent=c1.75
c1	EVM	exon	1401687	1401817	.	-	.	ID=c1.75.exon2;Parent=c1.75
c1	EVM	CDS	1401890	1401892	.	-	0	ID=c1.75;Parent=c1.75
c1	EVM	exon	1401890	1401892	.	-	.	ID=c1.75.exon1;Parent=c1.75
c1	EVM	CDS	1402013	1403755	.	+	0	ID=c1.76;Parent=c1.76
c1	EVM	gene	1402013	1403755	.	+	.	ID=c1.76;Name=EVM%20prediction%20c1.76
c1	EVM	mRNA	1402013	1403755	.	+	.	ID=c1.76;Parent=c1.76;Name=EVM%20prediction%20c1.76;em_target=400682.PAC_15717126;em_score=97.4;em_evalue=7.71e-19;em_tcov=31.5;em_OGs=KOG0297@1|root,KOG0297@2759|Eukaryota;em_COG_cat=S;em_desc=TNF receptor-associated factor;em_max_annot_lvl=2759|Eukaryota;em_PFAMs=zf-C3HC4_2,zf-TRAF;em_KEGG_ko=ko:K03174,ko:K09848;em_KEGG_Pathway=ko04064,ko04214,ko04620,ko04621,ko04622,ko04657,ko04668,ko05160,ko0…
c1	EVM	exon	1402013	1403755	.	+	.	ID=c1.76.exon1;Parent=c1.76
c1	EVM	CDS	1409383	1409483	.	-	2	ID=c1.77;Parent=c1.77
c1	EVM	exon	1409383	1409483	.	-	.	ID=c1.77.exon7;Parent=c1.77
c1	EVM	gene	1409383	1417484	.	-	.	ID=c1.77;Name=EVM%20prediction%20c1.77
c1	EVM	mRNA	1409383	1417484	.	-	.	ID=c1.77;Parent=c1.77;Name=EVM%20prediction%20c1.77
c1	EVM	CDS	1409538	1409740	.	-	1	ID=c1.77;Parent=c1.77
c1	EVM	exon	1409538	1409740	.	-	.	ID=c1.77.exon6;Parent=c1.77
c1	EVM	CDS	1409814	1409849	.	-	1	ID=c1.77;Parent=c1.77
c1	EVM	exon	1409814	1409849	.	-	.	ID=c1.77.exon5;Parent=c1.77
c1	EVM	CDS	1414566	1414597	.	-	0	ID=c1.77;Parent=c1.77
c1	EVM	exon	1414566	1414597	.	-	.	ID=c1.77.exon4;Parent=c1.77
c1	EVM	CDS	1414650	1414735	.	-	2	ID=c1.77;Parent=c1.77
c1	EVM	exon	1414650	1414735	.	-	.	ID=c1.77.exon3;Parent=c1.77
c1	EVM	CDS	1416886	1416971	.	-	1	ID=c1.77;Parent=c1.77
c1	EVM	exon	1416886	1416971	.	-	.	ID=c1.77.exon2;Parent=c1.77
c1	EVM	CDS	1417402	1417484	.	-	0	ID=c1.77;Parent=c1.77
c1	EVM	exon	1417402	1417484	.	-	.	ID=c1.77.exon1;Parent=c1.77
c1	EVM	CDS	1418250	1418595	.	+	0	ID=c1.78;Parent=c1.78
c1	EVM	exon	1418250	1418595	.	+	.	ID=c1.78.exon1;Parent=c1.78
c1	EVM	gene	1418250	1420188	.	+	.	ID=c1.78;Name=EVM%20prediction%20c1.78
c1	EVM	mRNA	1418250	1420188	.	+	.	ID=c1.78;Parent=c1.78;Name=EVM%20prediction%20c1.78
c1	EVM	CDS	1420106	1420188	.	+	2	ID=c1.78;Parent=c1.78
c1	EVM	exon	1420106	1420188	.	+	.	ID=c1.78.exon2;Parent=c1.78
c1	EVM	CDS	1429933	1431348	.	-	0	ID=c1.79;Parent=c1.79
c1	EVM	gene	1429933	1431348	.	-	.	ID=c1.79;Name=EVM%20prediction%20c1.79
c1	EVM	mRNA	1429933	1431348	.	-	.	ID=c1.79;Parent=c1.79;Name=EVM%20prediction%20c1.79;em_target=400682.PAC_15719315;em_score=508.0;em_evalue=1.41e-175;em_tcov=99.4;em_OGs=KOG3105@1|root,KOG3105@2759|Eukaryota,39NJJ@33154|Opisthokonta,3BR7T@33208|Metazoa;em_COG_cat=BD;em_desc=DDE superfamily endonuclease;em_max_annot_lvl=2759|Eukaryota;em_PFAMs=DDE_1;em_Preferred_name=
c1	EVM	exon	1429933	1431348	.	-	.	ID=c1.79.exon1;Parent=c1.79
c1	EVM	CDS	1442576	1442630	.	+	0	ID=c1.80;Parent=c1.80
c1	EVM	exon	1442576	1442630	.	+	.	ID=c1.80.exon1;Parent=c1.80
c1	EVM	gene	1442576	1450999	.	+	.	ID=c1.80;Name=EVM%20prediction%20c1.80
c1	EVM	mRNA	1442576	1450999	.	+	.	ID=c1.80;Parent=c1.80;Name=EVM%20prediction%20c1.80
c1	EVM	CDS	1444201	1444464	.	+	2	ID=c1.80;Parent=c1.80
c1	EVM	exon	1444201	1444464	.	+	.	ID=c1.80.exon2;Parent=c1.80
c1	EVM	CDS	1447994	1448104	.	+	2	ID=c1.80;Parent=c1.80
c1	EVM	exon	1447994	1448104	.	+	.	ID=c1.80.exon3;Parent=c1.80
c1	EVM	CDS	1449024	1449086	.	+	2	ID=c1.80;Parent=c1.80
c1	EVM	exon	1449024	1449086	.	+	.	ID=c1.80.exon4;Parent=c1.80
c1	EVM	CDS	1449136	1449207	.	+	2	ID=c1.80;Parent=c1.80
c1	EVM	exon	1449136	1449207	.	+	.	ID=c1.80.exon5;Parent=c1.80
c1	EVM	CDS	1449856	1449914	.	+	2	ID=c1.80;Parent=c1.80
c1	EVM	exon	1449856	1449914	.	+	.	ID=c1.80.exon6;Parent=c1.80
c1	EVM	CDS	1450931	1450999	.	+	0	ID=c1.80;Parent=c1.80
c1	EVM	exon	1450931	1450999	.	+	.	ID=c1.80.exon7;Parent=c1.80
c1	EVM	CDS	1452967	1452978	.	+	0	ID=c1.81;Parent=c1.81
c1	EVM	exon	1452967	1452978	.	+	.	ID=c1.81.exon1;Parent=c1.81
c1	EVM	gene	1452967	1576593	.	+	.	ID=c1.81;Name=EVM%20prediction%20c1.81
c1	EVM	mRNA	1452967	1576593	.	+	.	ID=c1.81;Parent=c1.81;Name=EVM%20prediction%20c1.81;em_target=45351.EDO41410;em_score=247.0;em_evalue=5.98e-71;em_tcov=91.9;em_OGs=KOG0198@1|root,KOG0198@2759|Eukaryota,38D6Z@33154|Opisthokonta,3BFVM@33208|Metazoa;em_COG_cat=T;em_desc=Mitogen-activated protein kinase kinase kinase;em_max_annot_lvl=33208|Metazoa;em_Preferred_name=MAP3K2;em_EC=2.7.11.25;em_KEGG_ko=ko:K04420,ko:K04421;em_KEGG_Pathwa…
c1	EVM	CDS	1453562	1453651	.	+	0	ID=c1.81;Parent=c1.81
c1	EVM	exon	1453562	1453651	.	+	.	ID=c1.81.exon2;Parent=c1.81
c1	EVM	CDS	1459042	1459167	.	+	0	ID=c1.81;Parent=c1.81
c1	EVM	exon	1459042	1459167	.	+	.	ID=c1.81.exon3;Parent=c1.81
c1	EVM	CDS	1460376	1460505	.	+	0	ID=c1.81;Parent=c1.81
c1	EVM	exon	1460376	1460505	.	+	.	ID=c1.81.exon4;Parent=c1.81
c1	EVM	CDS	1463541	1463608	.	+	2	ID=c1.81;Parent=c1.81
c1	EVM	exon	1463541	1463608	.	+	.	ID=c1.81.exon5;Parent=c1.81
c1	EVM	CDS	1468288	1468406	.	+	0	ID=c1.81;Parent=c1.81
c1	EVM	exon	1468288	1468406	.	+	.	ID=c1.81.exon6;Parent=c1.81
c1	EVM	CDS	1468609	1468779	.	+	1	ID=c1.81;Parent=c1.81
c1	EVM	exon	1468609	1468779	.	+	.	ID=c1.81.exon7;Parent=c1.81
c1	EVM	CDS	1476616	1476686	.	+	1	ID=c1.81;Parent=c1.81
c1	EVM	exon	1476616	1476686	.	+	.	ID=c1.81.exon8;Parent=c1.81
c1	EVM	CDS	1497047	1499163	.	+	2	ID=c1.81;Parent=c1.81
c1	EVM	exon	1497047	1499163	.	+	.	ID=c1.81.exon9;Parent=c1.81
c1	EVM	CDS	1515679	1515709	.	+	0	ID=c1.81;Parent=c1.81
c1	EVM	exon	1515679	1515709	.	+	.	ID=c1.81.exon10;Parent=c1.81
c1	EVM	CDS	1531743	1531787	.	+	2	ID=c1.81;Parent=c1.81
c1	EVM	exon	1531743	1531787	.	+	.	ID=c1.81.exon11;Parent=c1.81
c1	EVM	CDS	1535112	1535174	.	+	2	ID=c1.81;Parent=c1.81
c1	EVM	exon	1535112	1535174	.	+	.	ID=c1.81.exon12;Parent=c1.81
c1	EVM	CDS	1536533	1536578	.	+	2	ID=c1.81;Parent=c1.81
c1	EVM	exon	1536533	1536578	.	+	.	ID=c1.81.exon13;Parent=c1.81
c1	EVM	CDS	1537847	1537869	.	+	1	ID=c1.81;Parent=c1.81
c1	EVM	exon	1537847	1537869	.	+	.	ID=c1.81.exon14;Parent=c1.81
c1	EVM	CDS	1546225	1546293	.	+	2	ID=c1.81;Parent=c1.81
c1	EVM	exon	1546225	1546293	.	+	.	ID=c1.81.exon15;Parent=c1.81
c1	EVM	CDS	1547249	1547305	.	+	2	ID=c1.81;Parent=c1.81
c1	EVM	exon	1547249	1547305	.	+	.	ID=c1.81.exon16;Parent=c1.81
c1	EVM	CDS	1548069	1548338	.	+	2	ID=c1.81;Parent=c1.81
c1	EVM	exon	1548069	1548338	.	+	.	ID=c1.81.exon17;Parent=c1.81
c1	EVM	CDS	1548846	1548902	.	+	2	ID=c1.81;Parent=c1.81
c1	EVM	exon	1548846	1548902	.	+	.	ID=c1.81.exon18;Parent=c1.81
c1	EVM	CDS	1548963	1549013	.	+	2	ID=c1.81;Parent=c1.81
c1	EVM	exon	1548963	1549013	.	+	.	ID=c1.81.exon19;Parent=c1.81
c1	EVM	CDS	1554698	1555000	.	+	2	ID=c1.81;Parent=c1.81
c1	EVM	exon	1554698	1555000	.	+	.	ID=c1.81.exon20;Parent=c1.81
c1	EVM	CDS	1555677	1555829	.	+	2	ID=c1.81;Parent=c1.81
c1	EVM	exon	1555677	1555829	.	+	.	ID=c1.81.exon21;Parent=c1.81
c1	EVM	CDS	1558067	1558114	.	+	2	ID=c1.81;Parent=c1.81
c1	EVM	exon	1558067	1558114	.	+	.	ID=c1.81.exon22;Parent=c1.81
c1	EVM	CDS	1558172	1558468	.	+	2	ID=c1.81;Parent=c1.81
c1	EVM	exon	1558172	1558468	.	+	.	ID=c1.81.exon23;Parent=c1.81
c1	EVM	CDS	1563420	1563467	.	+	2	ID=c1.81;Parent=c1.81
c1	EVM	exon	1563420	1563467	.	+	.	ID=c1.81.exon24;Parent=c1.81
c1	EVM	CDS	1573673	1576593	.	+	2	ID=c1.81;Parent=c1.81
c1	EVM	exon	1573673	1576593	.	+	.	ID=c1.81.exon25;Parent=c1.81
c1	EVM	CDS	1580172	1580237	.	+	0	ID=c1.82;Parent=c1.82
c1	EVM	exon	1580172	1580237	.	+	.	ID=c1.82.exon1;Parent=c1.82
c1	EVM	gene	1580172	1580692	.	+	.	ID=c1.82;Name=EVM%20prediction%20c1.82
c1	EVM	mRNA	1580172	1580692	.	+	.	ID=c1.82;Parent=c1.82;Name=EVM%20prediction%20c1.82
c1	EVM	CDS	1580287	1580340	.	+	0	ID=c1.82;Parent=c1.82
c1	EVM	exon	1580287	1580340	.	+	.	ID=c1.82.exon2;Parent=c1.82
c1	EVM	CDS	1580396	1580692	.	+	0	ID=c1.82;Parent=c1.82
c1	EVM	exon	1580396	1580692	.	+	.	ID=c1.82.exon3;Parent=c1.82
c1	EVM	CDS	1582773	1582804	.	-	2	ID=c1.83;Parent=c1.83
c1	EVM	exon	1582773	1582804	.	-	.	ID=c1.83.exon4;Parent=c1.83
c1	EVM	gene	1582773	1595587	.	-	.	ID=c1.83;Name=EVM%20prediction%20c1.83
c1	EVM	mRNA	1582773	1595587	.	-	.	ID=c1.83;Parent=c1.83;Name=EVM%20prediction%20c1.83
c1	EVM	CDS	1588493	1588870	.	-	2	ID=c1.83;Parent=c1.83
c1	EVM	exon	1588493	1588870	.	-	.	ID=c1.83.exon3;Parent=c1.83
c1	EVM	CDS	1590732	1590776	.	-	2	ID=c1.83;Parent=c1.83
c1	EVM	exon	1590732	1590776	.	-	.	ID=c1.83.exon2;Parent=c1.83
c1	EVM	CDS	1595476	1595587	.	-	0	ID=c1.83;Parent=c1.83
c1	EVM	exon	1595476	1595587	.	-	.	ID=c1.83.exon1;Parent=c1.83
c1	EVM	CDS	1652017	1652071	.	+	0	ID=c1.84;Parent=c1.84
c1	EVM	exon	1652017	1652071	.	+	.	ID=c1.84.exon1;Parent=c1.84
c1	EVM	gene	1652017	1717624	.	+	.	ID=c1.84;Name=EVM%20prediction%20c1.84
c1	EVM	mRNA	1652017	1717624	.	+	.	ID=c1.84;Parent=c1.84;Name=EVM%20prediction%20c1.84;em_target=38654.XP_006028754.1;em_score=264.0;em_evalue=2.56e-73;em_tcov=48.8;em_OGs=KOG0198@1|root,KOG0198@2759|Eukaryota,38D6Z@33154|Opisthokonta,3BFVM@33208|Metazoa,3CT42@33213|Bilateria,484R0@7711|Chordata,48VEY@7742|Vertebrata;em_COG_cat=T;em_desc=MAP kinase kinase kinase activity;em_max_annot_lvl=33208|Metazoa;em_EC=2.7.11.25;em_KEGG_ko=ko…
c1	EVM	CDS	1652166	1652657	.	+	2	ID=c1.84;Parent=c1.84
c1	EVM	exon	1652166	1652657	.	+	.	ID=c1.84.exon2;Parent=c1.84
c1	EVM	CDS	1656793	1657077	.	+	2	ID=c1.84;Parent=c1.84
c1	EVM	exon	1656793	1657077	.	+	.	ID=c1.84.exon3;Parent=c1.84
c1	EVM	CDS	1658226	1658294	.	+	2	ID=c1.84;Parent=c1.84
c1	EVM	exon	1658226	1658294	.	+	.	ID=c1.84.exon4;Parent=c1.84
c1	EVM	CDS	1660178	1660285	.	+	2	ID=c1.84;Parent=c1.84
c1	EVM	exon	1660178	1660285	.	+	.	ID=c1.84.exon5;Parent=c1.84
c1	EVM	CDS	1665411	1665548	.	+	2	ID=c1.84;Parent=c1.84
c1	EVM	exon	1665411	1665548	.	+	.	ID=c1.84.exon6;Parent=c1.84
c1	EVM	CDS	1665961	1666026	.	+	2	ID=c1.84;Parent=c1.84
c1	EVM	exon	1665961	1666026	.	+	.	ID=c1.84.exon7;Parent=c1.84
c1	EVM	CDS	1667271	1667480	.	+	2	ID=c1.84;Parent=c1.84
c1	EVM	exon	1667271	1667480	.	+	.	ID=c1.84.exon8;Parent=c1.84
c1	EVM	CDS	1667545	1668045	.	+	2	ID=c1.84;Parent=c1.84
c1	EVM	exon	1667545	1668045	.	+	.	ID=c1.84.exon9;Parent=c1.84
c1	EVM	CDS	1668110	1668232	.	+	2	ID=c1.84;Parent=c1.84
c1	EVM	exon	1668110	1668232	.	+	.	ID=c1.84.exon10;Parent=c1.84
c1	EVM	CDS	1668387	1668473	.	+	2	ID=c1.84;Parent=c1.84
c1	EVM	exon	1668387	1668473	.	+	.	ID=c1.84.exon11;Parent=c1.84
c1	EVM	CDS	1668533	1668616	.	+	2	ID=c1.84;Parent=c1.84
c1	EVM	exon	1668533	1668616	.	+	.	ID=c1.84.exon12;Parent=c1.84
c1	EVM	CDS	1670024	1670082	.	+	2	ID=c1.84;Parent=c1.84
c1	EVM	exon	1670024	1670082	.	+	.	ID=c1.84.exon13;Parent=c1.84
c1	EVM	CDS	1671034	1671114	.	+	0	ID=c1.84;Parent=c1.84
c1	EVM	exon	1671034	1671114	.	+	.	ID=c1.84.exon14;Parent=c1.84
c1	EVM	CDS	1671166	1671291	.	+	0	ID=c1.84;Parent=c1.84
c1	EVM	exon	1671166	1671291	.	+	.	ID=c1.84.exon15;Parent=c1.84
c1	EVM	CDS	1672683	1672812	.	+	0	ID=c1.84;Parent=c1.84
c1	EVM	exon	1672683	1672812	.	+	.	ID=c1.84.exon16;Parent=c1.84
c1	EVM	CDS	1673377	1673447	.	+	2	ID=c1.84;Parent=c1.84
c1	EVM	exon	1673377	1673447	.	+	.	ID=c1.84.exon17;Parent=c1.84
c1	EVM	CDS	1673503	1673609	.	+	0	ID=c1.84;Parent=c1.84
c1	EVM	exon	1673503	1673609	.	+	.	ID=c1.84.exon18;Parent=c1.84
c1	EVM	CDS	1674783	1674950	.	+	1	ID=c1.84;Parent=c1.84
c1	EVM	exon	1674783	1674950	.	+	.	ID=c1.84.exon19;Parent=c1.84
c1	EVM	CDS	1677200	1677315	.	+	1	ID=c1.84;Parent=c1.84
c1	EVM	exon	1677200	1677315	.	+	.	ID=c1.84.exon20;Parent=c1.84
c1	EVM	CDS	1678325	1678387	.	+	2	ID=c1.84;Parent=c1.84
c1	EVM	exon	1678325	1678387	.	+	.	ID=c1.84.exon21;Parent=c1.84
c1	EVM	CDS	1678440	1678538	.	+	2	ID=c1.84;Parent=c1.84
c1	EVM	exon	1678440	1678538	.	+	.	ID=c1.84.exon22;Parent=c1.84
c1	EVM	CDS	1683720	1683797	.	+	2	ID=c1.84;Parent=c1.84
c1	EVM	exon	1683720	1683797	.	+	.	ID=c1.84.exon23;Parent=c1.84
c1	EVM	CDS	1684122	1684178	.	+	2	ID=c1.84;Parent=c1.84
c1	EVM	exon	1684122	1684178	.	+	.	ID=c1.84.exon24;Parent=c1.84
c1	EVM	CDS	1684506	1684589	.	+	2	ID=c1.84;Parent=c1.84
c1	EVM	exon	1684506	1684589	.	+	.	ID=c1.84.exon25;Parent=c1.84
c1	EVM	CDS	1684668	1684724	.	+	2	ID=c1.84;Parent=c1.84
c1	EVM	exon	1684668	1684724	.	+	.	ID=c1.84.exon26;Parent=c1.84
c1	EVM	CDS	1684787	1684837	.	+	2	ID=c1.84;Parent=c1.84
c1	EVM	exon	1684787	1684837	.	+	.	ID=c1.84.exon27;Parent=c1.84
c1	EVM	CDS	1684893	1684964	.	+	2	ID=c1.84;Parent=c1.84
c1	EVM	exon	1684893	1684964	.	+	.	ID=c1.84.exon28;Parent=c1.84
c1	EVM	CDS	1688649	1689140	.	+	2	ID=c1.84;Parent=c1.84
c1	EVM	exon	1688649	1689140	.	+	.	ID=c1.84.exon29;Parent=c1.84
c1	EVM	CDS	1692833	1693117	.	+	2	ID=c1.84;Parent=c1.84
c1	EVM	exon	1692833	1693117	.	+	.	ID=c1.84.exon30;Parent=c1.84
c1	EVM	CDS	1694266	1694334	.	+	2	ID=c1.84;Parent=c1.84
c1	EVM	exon	1694266	1694334	.	+	.	ID=c1.84.exon31;Parent=c1.84
c1	EVM	CDS	1696218	1696325	.	+	2	ID=c1.84;Parent=c1.84
c1	EVM	exon	1696218	1696325	.	+	.	ID=c1.84.exon32;Parent=c1.84
c1	EVM	CDS	1701248	1701589	.	+	2	ID=c1.84;Parent=c1.84
c1	EVM	exon	1701248	1701589	.	+	.	ID=c1.84.exon33;Parent=c1.84
c1	EVM	CDS	1702002	1702067	.	+	2	ID=c1.84;Parent=c1.84
c1	EVM	exon	1702002	1702067	.	+	.	ID=c1.84.exon34;Parent=c1.84
c1	EVM	CDS	1704919	1704972	.	+	2	ID=c1.84;Parent=c1.84
c1	EVM	exon	1704919	1704972	.	+	.	ID=c1.84.exon35;Parent=c1.84
c1	EVM	CDS	1705289	1705333	.	+	2	ID=c1.84;Parent=c1.84
c1	EVM	exon	1705289	1705333	.	+	.	ID=c1.84.exon36;Parent=c1.84
c1	EVM	CDS	1705791	1706918	.	+	2	ID=c1.84;Parent=c1.84
c1	EVM	exon	1705791	1706918	.	+	.	ID=c1.84.exon37;Parent=c1.84
c1	EVM	CDS	1714288	1714347	.	+	2	ID=c1.84;Parent=c1.84
c1	EVM	exon	1714288	1714347	.	+	.	ID=c1.84.exon38;Parent=c1.84
c1	EVM	CDS	1717476	1717624	.	+	2	ID=c1.84;Parent=c1.84
c1	EVM	exon	1717476	1717624	.	+	.	ID=c1.84.exon39;Parent=c1.84
c1	EVM	CDS	1718413	1718425	.	+	0	ID=c1.85;Parent=c1.85
c1	EVM	exon	1718413	1718425	.	+	.	ID=c1.85.exon1;Parent=c1.85
c1	EVM	gene	1718413	1775003	.	+	.	ID=c1.85;Name=EVM%20prediction%20c1.85
c1	EVM	mRNA	1718413	1775003	.	+	.	ID=c1.85;Parent=c1.85;Name=EVM%20prediction%20c1.85
c1	EVM	CDS	1718949	1720559	.	+	2	ID=c1.85;Parent=c1.85
c1	EVM	exon	1718949	1720559	.	+	.	ID=c1.85.exon2;Parent=c1.85
c1	EVM	CDS	1721487	1721750	.	+	2	ID=c1.85;Parent=c1.85
c1	EVM	exon	1721487	1721750	.	+	.	ID=c1.85.exon3;Parent=c1.85
c1	EVM	CDS	1749048	1749494	.	+	2	ID=c1.85;Parent=c1.85
c1	EVM	exon	1749048	1749494	.	+	.	ID=c1.85.exon4;Parent=c1.85
c1	EVM	CDS	1750197	1750306	.	+	2	ID=c1.85;Parent=c1.85
c1	EVM	exon	1750197	1750306	.	+	.	ID=c1.85.exon5;Parent=c1.85
c1	EVM	CDS	1750354	1750497	.	+	0	ID=c1.85;Parent=c1.85
c1	EVM	exon	1750354	1750497	.	+	.	ID=c1.85.exon6;Parent=c1.85
c1	EVM	CDS	1757657	1757870	.	+	0	ID=c1.85;Parent=c1.85
c1	EVM	exon	1757657	1757870	.	+	.	ID=c1.85.exon7;Parent=c1.85
c1	EVM	CDS	1764300	1764374	.	+	2	ID=c1.85;Parent=c1.85
c1	EVM	exon	1764300	1764374	.	+	.	ID=c1.85.exon8;Parent=c1.85
c1	EVM	CDS	1767645	1767929	.	+	2	ID=c1.85;Parent=c1.85
c1	EVM	exon	1767645	1767929	.	+	.	ID=c1.85.exon9;Parent=c1.85
c1	EVM	CDS	1769503	1769577	.	+	2	ID=c1.85;Parent=c1.85
c1	EVM	exon	1769503	1769577	.	+	.	ID=c1.85.exon10;Parent=c1.85
c1	EVM	CDS	1774723	1775003	.	+	2	ID=c1.85;Parent=c1.85
c1	EVM	exon	1774723	1775003	.	+	.	ID=c1.85.exon11;Parent=c1.85
c1	EVM	CDS	1801381	1801511	.	-	2	ID=c1.86;Parent=c1.86
c1	EVM	exon	1801381	1801511	.	-	.	ID=c1.86.exon4;Parent=c1.86
c1	EVM	gene	1801381	1825971	.	-	.	ID=c1.86;Name=EVM%20prediction%20c1.86
c1	EVM	mRNA	1801381	1825971	.	-	.	ID=c1.86;Parent=c1.86;Name=EVM%20prediction%20c1.86;em_target=7668.SPU_003372-tr;em_score=379.0;em_evalue=2.24e-110;em_tcov=29.4;em_OGs=COG2801@1|root,KOG0017@2759|Eukaryota,38F42@33154|Opisthokonta,3BA5H@33208|Metazoa,3CWAK@33213|Bilateria;em_COG_cat=E;em_desc=K02A2.6-like;em_max_annot_lvl=33208|Metazoa;em_PFAMs=RVT_1,SCAN,gag-asp_proteas,rve,zf-CCHC,zf-H2C2;em_Preferred_name=
c1	EVM	CDS	1814812	1814872	.	-	0	ID=c1.86;Parent=c1.86
c1	EVM	exon	1814812	1814872	.	-	.	ID=c1.86.exon3;Parent=c1.86
c1	EVM	CDS	1821874	1823639	.	-	2	ID=c1.86;Parent=c1.86
c1	EVM	exon	1821874	1823639	.	-	.	ID=c1.86.exon2;Parent=c1.86
c1	EVM	CDS	1825413	1825971	.	-	0	ID=c1.86;Parent=c1.86
c1	EVM	exon	1825413	1825971	.	-	.	ID=c1.86.exon1;Parent=c1.86
c1	EVM	CDS	1839567	1839915	.	+	0	ID=c1.87;Parent=c1.87
c1	EVM	exon	1839567	1839915	.	+	.	ID=c1.87.exon1;Parent=c1.87
c1	EVM	gene	1839567	1905773	.	+	.	ID=c1.87;Name=EVM%20prediction%20c1.87
c1	EVM	mRNA	1839567	1905773	.	+	.	ID=c1.87;Parent=c1.87;Name=EVM%20prediction%20c1.87
c1	EVM	CDS	1840712	1840788	.	+	2	ID=c1.87;Parent=c1.87
c1	EVM	exon	1840712	1840788	.	+	.	ID=c1.87.exon2;Parent=c1.87
c1	EVM	CDS	1841439	1841589	.	+	0	ID=c1.87;Parent=c1.87
c1	EVM	exon	1841439	1841589	.	+	.	ID=c1.87.exon3;Parent=c1.87
c1	EVM	CDS	1843110	1843184	.	+	2	ID=c1.87;Parent=c1.87
c1	EVM	exon	1843110	1843184	.	+	.	ID=c1.87.exon4;Parent=c1.87
c1	EVM	CDS	1843431	1843538	.	+	2	ID=c1.87;Parent=c1.87
c1	EVM	exon	1843431	1843538	.	+	.	ID=c1.87.exon5;Parent=c1.87
c1	EVM	CDS	1845807	1846130	.	+	2	ID=c1.87;Parent=c1.87
c1	EVM	exon	1845807	1846130	.	+	.	ID=c1.87.exon6;Parent=c1.87
c1	EVM	CDS	1850969	1851010	.	+	2	ID=c1.87;Parent=c1.87
c1	EVM	exon	1850969	1851010	.	+	.	ID=c1.87.exon7;Parent=c1.87
c1	EVM	CDS	1852448	1852507	.	+	2	ID=c1.87;Parent=c1.87
c1	EVM	exon	1852448	1852507	.	+	.	ID=c1.87.exon8;Parent=c1.87
c1	EVM	CDS	1853615	1853692	.	+	2	ID=c1.87;Parent=c1.87
c1	EVM	exon	1853615	1853692	.	+	.	ID=c1.87.exon9;Parent=c1.87
c1	EVM	CDS	1860617	1860673	.	+	2	ID=c1.87;Parent=c1.87
c1	EVM	exon	1860617	1860673	.	+	.	ID=c1.87.exon10;Parent=c1.87
c1	EVM	CDS	1860947	1861003	.	+	2	ID=c1.87;Parent=c1.87
c1	EVM	exon	1860947	1861003	.	+	.	ID=c1.87.exon11;Parent=c1.87
c1	EVM	CDS	1861877	1861999	.	+	2	ID=c1.87;Parent=c1.87
c1	EVM	exon	1861877	1861999	.	+	.	ID=c1.87.exon12;Parent=c1.87
c1	EVM	CDS	1888551	1888652	.	+	2	ID=c1.87;Parent=c1.87
c1	EVM	exon	1888551	1888652	.	+	.	ID=c1.87.exon13;Parent=c1.87
c1	EVM	CDS	1890236	1890313	.	+	2	ID=c1.87;Parent=c1.87
c1	EVM	exon	1890236	1890313	.	+	.	ID=c1.87.exon14;Parent=c1.87
c1	EVM	CDS	1892833	1892877	.	+	2	ID=c1.87;Parent=c1.87
c1	EVM	exon	1892833	1892877	.	+	.	ID=c1.87.exon15;Parent=c1.87
c1	EVM	CDS	1892922	1892978	.	+	2	ID=c1.87;Parent=c1.87
c1	EVM	exon	1892922	1892978	.	+	.	ID=c1.87.exon16;Parent=c1.87
c1	EVM	CDS	1893065	1893148	.	+	2	ID=c1.87;Parent=c1.87
c1	EVM	exon	1893065	1893148	.	+	.	ID=c1.87.exon17;Parent=c1.87
c1	EVM	CDS	1893497	1893547	.	+	2	ID=c1.87;Parent=c1.87
c1	EVM	exon	1893497	1893547	.	+	.	ID=c1.87.exon18;Parent=c1.87
c1	EVM	CDS	1893600	1893650	.	+	2	ID=c1.87;Parent=c1.87
c1	EVM	exon	1893600	1893650	.	+	.	ID=c1.87.exon19;Parent=c1.87
c1	EVM	CDS	1893707	1893778	.	+	2	ID=c1.87;Parent=c1.87
c1	EVM	exon	1893707	1893778	.	+	.	ID=c1.87.exon20;Parent=c1.87
c1	EVM	CDS	1898647	1898739	.	+	2	ID=c1.87;Parent=c1.87
c1	EVM	exon	1898647	1898739	.	+	.	ID=c1.87.exon21;Parent=c1.87
c1	EVM	CDS	1902190	1902453	.	+	2	ID=c1.87;Parent=c1.87
c1	EVM	exon	1902190	1902453	.	+	.	ID=c1.87.exon22;Parent=c1.87
c1	EVM	CDS	1905751	1905773	.	+	2	ID=c1.87;Parent=c1.87
c1	EVM	exon	1905751	1905773	.	+	.	ID=c1.87.exon23;Parent=c1.87
c1	EVM	CDS	1907586	1907685	.	-	1	ID=c1.88;Parent=c1.88
c1	EVM	exon	1907586	1907685	.	-	.	ID=c1.88.exon3;Parent=c1.88
c1	EVM	gene	1907586	1916505	.	-	.	ID=c1.88;Name=EVM%20prediction%20c1.88
c1	EVM	mRNA	1907586	1916505	.	-	.	ID=c1.88;Parent=c1.88;Name=EVM%20prediction%20c1.88;em_target=400682.PAC_15721516;em_score=108.0;em_evalue=2.9e-26;em_tcov=31.5;em_OGs=KOG1075@1|root,KOG1075@2759|Eukaryota;em_COG_cat=E;em_desc=Ribonuclease H protein;em_max_annot_lvl=2759|Eukaryota;em_PFAMs=Exo_endo_phos_2,RVT_1;em_Preferred_name=
c1	EVM	CDS	1914016	1914125	.	-	0	ID=c1.88;Parent=c1.88
c1	EVM	exon	1914016	1914125	.	-	.	ID=c1.88.exon2;Parent=c1.88
c1	EVM	CDS	1916263	1916505	.	-	0	ID=c1.88;Parent=c1.88
c1	EVM	exon	1916263	1916505	.	-	.	ID=c1.88.exon1;Parent=c1.88
c1	EVM	CDS	1949421	1949444	.	-	0	ID=c1.89;Parent=c1.89
c1	EVM	exon	1949421	1949444	.	-	.	ID=c1.89.exon4;Parent=c1.89
c1	EVM	gene	1949421	1951746	.	-	.	ID=c1.89;Name=EVM%20prediction%20c1.89
c1	EVM	mRNA	1949421	1951746	.	-	.	ID=c1.89;Parent=c1.89;Name=EVM%20prediction%20c1.89
c1	EVM	CDS	1951348	1951415	.	-	2	ID=c1.89;Parent=c1.89
c1	EVM	exon	1951348	1951415	.	-	.	ID=c1.89.exon3;Parent=c1.89
c1	EVM	CDS	1951467	1951559	.	-	2	ID=c1.89;Parent=c1.89
c1	EVM	exon	1951467	1951559	.	-	.	ID=c1.89.exon2;Parent=c1.89
c1	EVM	CDS	1951611	1951746	.	-	0	ID=c1.89;Parent=c1.89
c1	EVM	exon	1951611	1951746	.	-	.	ID=c1.89.exon1;Parent=c1.89
c1	EVM	CDS	1964406	1964820	.	+	0	ID=c1.90;Parent=c1.90
c1	EVM	exon	1964406	1964820	.	+	.	ID=c1.90.exon1;Parent=c1.90
c1	EVM	gene	1964406	1969012	.	+	.	ID=c1.90;Name=EVM%20prediction%20c1.90
c1	EVM	mRNA	1964406	1969012	.	+	.	ID=c1.90;Parent=c1.90;Name=EVM%20prediction%20c1.90;em_target=400682.PAC_15698805;em_score=197.0;em_evalue=8.19e-58;em_tcov=72.1;em_OGs=KOG1121@1|root,KOG1121@2759|Eukaryota,38HW4@33154|Opisthokonta,3BBP7@33208|Metazoa;em_COG_cat=L;em_desc=zinc finger BED domain-containing protein;em_max_annot_lvl=33208|Metazoa;em_Preferred_name=;em_PFAMs=Dimer_Tnp_hAT,zf-BED;em_GOs=GO:0000976,GO:0000977,GO:00010…
c1	EVM	CDS	1966121	1966198	.	+	2	ID=c1.90;Parent=c1.90
c1	EVM	exon	1966121	1966198	.	+	.	ID=c1.90.exon2;Parent=c1.90
c1	EVM	CDS	1968241	1968916	.	+	2	ID=c1.90;Parent=c1.90
c1	EVM	exon	1968241	1968916	.	+	.	ID=c1.90.exon3;Parent=c1.90
c1	EVM	CDS	1969000	1969012	.	+	1	ID=c1.90;Parent=c1.90
c1	EVM	exon	1969000	1969012	.	+	.	ID=c1.90.exon4;Parent=c1.90
c1	EVM	CDS	2020384	2020387	.	-	1	ID=c1.91;Parent=c1.91
c1	EVM	exon	2020384	2020387	.	-	.	ID=c1.91.exon3;Parent=c1.91
c1	EVM	gene	2020384	2042483	.	-	.	ID=c1.91;Name=EVM%20prediction%20c1.91
c1	EVM	mRNA	2020384	2042483	.	-	.	ID=c1.91;Parent=c1.91;Name=EVM%20prediction%20c1.91;em_target=400682.PAC_15712910;em_score=63.2;em_evalue=4.19e-10;em_tcov=11.0;em_OGs=2CXUW@1|root,2RZYH@2759|Eukaryota,3A33P@33154|Opisthokonta,3BR5V@33208|Metazoa;em_COG_cat=S;em_desc=Zinc finger protein 862-like;em_max_annot_lvl=33208|Metazoa;em_PFAMs=;em_Preferred_name=
c1	EVM	CDS	2021032	2021047	.	-	2	ID=c1.91;Parent=c1.91
c1	EVM	exon	2021032	2021047	.	-	.	ID=c1.91.exon2;Parent=c1.91
c1	EVM	CDS	2042174	2042483	.	-	0	ID=c1.91;Parent=c1.91
c1	EVM	exon	2042174	2042483	.	-	.	ID=c1.91.exon1;Parent=c1.91
c1	EVM	CDS	2068652	2068672	.	-	0	ID=c1.92;Parent=c1.92
c1	EVM	exon	2068652	2068672	.	-	.	ID=c1.92.exon5;Parent=c1.92
c1	EVM	gene	2068652	2070616	.	-	.	ID=c1.92;Name=EVM%20prediction%20c1.92
c1	EVM	mRNA	2068652	2070616	.	-	.	ID=c1.92;Parent=c1.92;Name=EVM%20prediction%20c1.92;em_target=400682.PAC_15725558;em_score=89.7;em_evalue=2.33e-19;em_tcov=4.0;em_OGs=2CMP4@1|root,2QR56@2759|Eukaryota,39NE6@33154|Opisthokonta,3CPYU@33208|Metazoa;em_COG_cat=S;em_desc=Pao retrotransposon peptidase;em_max_annot_lvl=33208|Metazoa;em_PFAMs=DUF1758,DUF1759,Peptidase_A17,RVT_1,rve;em_Preferred_name=
c1	EVM	CDS	2068853	2068885	.	-	0	ID=c1.92;Parent=c1.92
c1	EVM	exon	2068853	2068885	.	-	.	ID=c1.92.exon4;Parent=c1.92
c1	EVM	CDS	2069025	2069058	.	-	1	ID=c1.92;Parent=c1.92
c1	EVM	exon	2069025	2069058	.	-	.	ID=c1.92.exon3;Parent=c1.92
c1	EVM	CDS	2069106	2069323	.	-	0	ID=c1.92;Parent=c1.92
c1	EVM	exon	2069106	2069323	.	-	.	ID=c1.92.exon2;Parent=c1.92
c1	EVM	CDS	2070584	2070616	.	-	0	ID=c1.92;Parent=c1.92
c1	EVM	exon	2070584	2070616	.	-	.	ID=c1.92.exon1;Parent=c1.92
c1	EVM	CDS	2071589	2072151	.	-	2	ID=c1.93;Parent=c1.93
c1	EVM	exon	2071589	2072151	.	-	.	ID=c1.93.exon3;Parent=c1.93
c1	EVM	gene	2071589	2072482	.	-	.	ID=c1.93;Name=EVM%20prediction%20c1.93
c1	EVM	mRNA	2071589	2072482	.	-	.	ID=c1.93;Parent=c1.93;Name=EVM%20prediction%20c1.93
c1	EVM	CDS	2072203	2072295	.	-	2	ID=c1.93;Parent=c1.93
c1	EVM	exon	2072203	2072295	.	-	.	ID=c1.93.exon2;Parent=c1.93
c1	EVM	CDS	2072347	2072482	.	-	0	ID=c1.93;Parent=c1.93
c1	EVM	exon	2072347	2072482	.	-	.	ID=c1.93.exon1;Parent=c1.93
c1	EVM	CDS	2088341	2088352	.	+	0	ID=c1.94;Parent=c1.94
c1	EVM	exon	2088341	2088352	.	+	.	ID=c1.94.exon1;Parent=c1.94
c1	EVM	gene	2088341	2120975	.	+	.	ID=c1.94;Name=EVM%20prediction%20c1.94
c1	EVM	mRNA	2088341	2120975	.	+	.	ID=c1.94;Parent=c1.94;Name=EVM%20prediction%20c1.94;em_target=1192034.CAP_1355;em_score=50.8;em_evalue=2.24e-05;em_tcov=26.9;em_OGs=COG3591@1|root,COG3591@2|Bacteria,1QYRA@1224|Proteobacteria,43CVZ@68525|delta/epsilon subdivisions,2X83Z@28221|Deltaproteobacteria,2Z1S6@29|Myxococcales;em_COG_cat=E;em_desc=Trypsin-like peptidase domain;em_max_annot_lvl=28221|Deltaproteobacteria;em_Preferred_name=;e…
c1	EVM	CDS	2096212	2096398	.	+	0	ID=c1.94;Parent=c1.94
c1	EVM	exon	2096212	2096398	.	+	.	ID=c1.94.exon2;Parent=c1.94
c1	EVM	CDS	2107628	2107825	.	+	2	ID=c1.94;Parent=c1.94
c1	EVM	exon	2107628	2107825	.	+	.	ID=c1.94.exon3;Parent=c1.94
c1	EVM	CDS	2120932	2120975	.	+	2	ID=c1.94;Parent=c1.94
c1	EVM	exon	2120932	2120975	.	+	.	ID=c1.94.exon4;Parent=c1.94
c1	EVM	CDS	2142522	2142554	.	+	0	ID=c1.95;Parent=c1.95
c1	EVM	exon	2142522	2142554	.	+	.	ID=c1.95.exon1;Parent=c1.95
c1	EVM	gene	2142522	2143518	.	+	.	ID=c1.95;Name=EVM%20prediction%20c1.95
c1	EVM	mRNA	2142522	2143518	.	+	.	ID=c1.95;Parent=c1.95;Name=EVM%20prediction%20c1.95
c1	EVM	CDS	2142737	2142749	.	+	0	ID=c1.95;Parent=c1.95
c1	EVM	exon	2142737	2142749	.	+	.	ID=c1.95.exon2;Parent=c1.95
c1	EVM	CDS	2142944	2143070	.	+	2	ID=c1.95;Parent=c1.95
c1	EVM	exon	2142944	2143070	.	+	.	ID=c1.95.exon3;Parent=c1.95
c1	EVM	CDS	2143151	2143230	.	+	1	ID=c1.95;Parent=c1.95
c1	EVM	exon	2143151	2143230	.	+	.	ID=c1.95.exon4;Parent=c1.95
c1	EVM	CDS	2143502	2143518	.	+	2	ID=c1.95;Parent=c1.95
c1	EVM	exon	2143502	2143518	.	+	.	ID=c1.95.exon5;Parent=c1.95
c1	EVM	CDS	2143585	2143696	.	+	0	ID=c1.96;Parent=c1.96
c1	EVM	exon	2143585	2143696	.	+	.	ID=c1.96.exon1;Parent=c1.96
c1	EVM	gene	2143585	2144614	.	+	.	ID=c1.96;Name=EVM%20prediction%20c1.96
c1	EVM	mRNA	2143585	2144614	.	+	.	ID=c1.96;Parent=c1.96;Name=EVM%20prediction%20c1.96
c1	EVM	CDS	2143752	2143909	.	+	2	ID=c1.96;Parent=c1.96
c1	EVM	exon	2143752	2143909	.	+	.	ID=c1.96.exon2;Parent=c1.96
c1	EVM	CDS	2144480	2144614	.	+	0	ID=c1.96;Parent=c1.96
c1	EVM	exon	2144480	2144614	.	+	.	ID=c1.96.exon3;Parent=c1.96
c1	EVM	CDS	2144891	2144976	.	+	0	ID=c1.97;Parent=c1.97
c1	EVM	exon	2144891	2144976	.	+	.	ID=c1.97.exon1;Parent=c1.97
c1	EVM	gene	2144891	2145454	.	+	.	ID=c1.97;Name=EVM%20prediction%20c1.97
c1	EVM	mRNA	2144891	2145454	.	+	.	ID=c1.97;Parent=c1.97;Name=EVM%20prediction%20c1.97
c1	EVM	CDS	2145289	2145454	.	+	1	ID=c1.97;Parent=c1.97
c1	EVM	exon	2145289	2145454	.	+	.	ID=c1.97.exon2;Parent=c1.97
c1	EVM	CDS	2145605	2145740	.	+	0	ID=c1.98;Parent=c1.98
c1	EVM	exon	2145605	2145740	.	+	.	ID=c1.98.exon1;Parent=c1.98
c1	EVM	gene	2145605	2146365	.	+	.	ID=c1.98;Name=EVM%20prediction%20c1.98
c1	EVM	mRNA	2145605	2146365	.	+	.	ID=c1.98;Parent=c1.98;Name=EVM%20prediction%20c1.98
c1	EVM	CDS	2146063	2146075	.	+	2	ID=c1.98;Parent=c1.98
c1	EVM	exon	2146063	2146075	.	+	.	ID=c1.98.exon2;Parent=c1.98
c1	EVM	CDS	2146132	2146152	.	+	1	ID=c1.98;Parent=c1.98
c1	EVM	exon	2146132	2146152	.	+	.	ID=c1.98.exon3;Parent=c1.98
c1	EVM	CDS	2146275	2146365	.	+	1	ID=c1.98;Parent=c1.98
c1	EVM	exon	2146275	2146365	.	+	.	ID=c1.98.exon4;Parent=c1.98
c1	EVM	CDS	2149056	2149159	.	-	2	ID=c1.99;Parent=c1.99
c1	EVM	exon	2149056	2149159	.	-	.	ID=c1.99.exon7;Parent=c1.99
c1	EVM	gene	2149056	2151198	.	-	.	ID=c1.99;Name=EVM%20prediction%20c1.99
c1	EVM	mRNA	2149056	2151198	.	-	.	ID=c1.99;Parent=c1.99;Name=EVM%20prediction%20c1.99;em_target=6087.XP_002166158.2;em_score=48.1;em_evalue=0.000364;em_tcov=2.1;em_OGs=COG5022@1|root,KOG1075@1|root,KOG0164@2759|Eukaryota,KOG1075@2759|Eukaryota,38EEB@33154|Opisthokonta,3BA2S@33208|Metazoa;em_COG_cat=Z;em_desc=microtubule motor activity;em_max_annot_lvl=33208|Metazoa;em_KEGG_ko=ko:K10356;em_BRITE=ko00000,ko01009,ko03036,ko04131,ko0…
c1	EVM	CDS	2150038	2150058	.	-	2	ID=c1.99;Parent=c1.99
c1	EVM	exon	2150038	2150058	.	-	.	ID=c1.99.exon6;Parent=c1.99
c1	EVM	CDS	2150236	2150291	.	-	1	ID=c1.99;Parent=c1.99
c1	EVM	exon	2150236	2150291	.	-	.	ID=c1.99.exon5;Parent=c1.99
c1	EVM	CDS	2150566	2150629	.	-	2	ID=c1.99;Parent=c1.99
c1	EVM	exon	2150566	2150629	.	-	.	ID=c1.99.exon4;Parent=c1.99
c1	EVM	CDS	2150820	2150955	.	-	0	ID=c1.99;Parent=c1.99
c1	EVM	exon	2150820	2150955	.	-	.	ID=c1.99.exon3;Parent=c1.99
c1	EVM	CDS	2151019	2151108	.	-	0	ID=c1.99;Parent=c1.99
c1	EVM	exon	2151019	2151108	.	-	.	ID=c1.99.exon2;Parent=c1.99
c1	EVM	CDS	2151178	2151198	.	-	0	ID=c1.99;Parent=c1.99
c1	EVM	exon	2151178	2151198	.	-	.	ID=c1.99.exon1;Parent=c1.99
c1	EVM	CDS	2158297	2158361	.	-	2	ID=c1.100;Parent=c1.100
c1	EVM	exon	2158297	2158361	.	-	.	ID=c1.100.exon5;Parent=c1.100
c1	EVM	gene	2158297	2159967	.	-	.	ID=c1.100;Name=EVM%20prediction%20c1.100
c1	EVM	mRNA	2158297	2159967	.	-	.	ID=c1.100;Parent=c1.100;Name=EVM%20prediction%20c1.100
c1	EVM	CDS	2159220	2159263	.	-	1	ID=c1.100;Parent=c1.100
c1	EVM	exon	2159220	2159263	.	-	.	ID=c1.100.exon4;Parent=c1.100
c1	EVM	CDS	2159330	2159371	.	-	1	ID=c1.100;Parent=c1.100
c1	EVM	exon	2159330	2159371	.	-	.	ID=c1.100.exon3;Parent=c1.100
c1	EVM	CDS	2159734	2159747	.	-	0	ID=c1.100;Parent=c1.100
c1	EVM	exon	2159734	2159747	.	-	.	ID=c1.100.exon2;Parent=c1.100
c1	EVM	CDS	2159815	2159967	.	-	0	ID=c1.100;Parent=c1.100
c1	EVM	exon	2159815	2159967	.	-	.	ID=c1.100.exon1;Parent=c1.100
c1	EVM	CDS	2160319	2160374	.	-	2	ID=c1.101;Parent=c1.101
c1	EVM	exon	2160319	2160374	.	-	.	ID=c1.101.exon6;Parent=c1.101
c1	EVM	gene	2160319	2161294	.	-	.	ID=c1.101;Name=EVM%20prediction%20c1.101
c1	EVM	mRNA	2160319	2161294	.	-	.	ID=c1.101;Parent=c1.101;Name=EVM%20prediction%20c1.101
c1	EVM	CDS	2160448	2160523	.	-	0	ID=c1.101;Parent=c1.101
c1	EVM	exon	2160448	2160523	.	-	.	ID=c1.101.exon5;Parent=c1.101
c1	EVM	CDS	2160598	2160662	.	-	2	ID=c1.101;Parent=c1.101
c1	EVM	exon	2160598	2160662	.	-	.	ID=c1.101.exon4;Parent=c1.101
c1	EVM	CDS	2160735	2160898	.	-	1	ID=c1.101;Parent=c1.101
c1	EVM	exon	2160735	2160898	.	-	.	ID=c1.101.exon3;Parent=c1.101
c1	EVM	CDS	2161094	2161158	.	-	0	ID=c1.101;Parent=c1.101
c1	EVM	exon	2161094	2161158	.	-	.	ID=c1.101.exon2;Parent=c1.101
c1	EVM	CDS	2161286	2161294	.	-	0	ID=c1.101;Parent=c1.101
c1	EVM	exon	2161286	2161294	.	-	.	ID=c1.101.exon1;Parent=c1.101
c1	EVM	CDS	2166841	2166933	.	+	0	ID=c1.102;Parent=c1.102
c1	EVM	exon	2166841	2166933	.	+	.	ID=c1.102.exon1;Parent=c1.102
c1	EVM	gene	2166841	2189240	.	+	.	ID=c1.102;Name=EVM%20prediction%20c1.102
c1	EVM	mRNA	2166841	2189240	.	+	.	ID=c1.102;Parent=c1.102;Name=EVM%20prediction%20c1.102
c1	EVM	CDS	2168705	2168787	.	+	0	ID=c1.102;Parent=c1.102
c1	EVM	exon	2168705	2168787	.	+	.	ID=c1.102.exon2;Parent=c1.102
c1	EVM	CDS	2189144	2189240	.	+	1	ID=c1.102;Parent=c1.102
c1	EVM	exon	2189144	2189240	.	+	.	ID=c1.102.exon3;Parent=c1.102
c1	EVM	CDS	2262365	2262368	.	-	1	ID=c1.103;Parent=c1.103
c1	EVM	exon	2262365	2262368	.	-	.	ID=c1.103.exon3;Parent=c1.103
c1	EVM	gene	2262365	2284488	.	-	.	ID=c1.103;Name=EVM%20prediction%20c1.103
c1	EVM	mRNA	2262365	2284488	.	-	.	ID=c1.103;Parent=c1.103;Name=EVM%20prediction%20c1.103;em_target=400682.PAC_15712910;em_score=63.2;em_evalue=4.19e-10;em_tcov=11.0;em_OGs=2CXUW@1|root,2RZYH@2759|Eukaryota,3A33P@33154|Opisthokonta,3BR5V@33208|Metazoa;em_COG_cat=S;em_desc=Zinc finger protein 862-like;em_max_annot_lvl=33208|Metazoa;em_PFAMs=;em_Preferred_name=
c1	EVM	CDS	2263013	2263028	.	-	2	ID=c1.103;Parent=c1.103
c1	EVM	exon	2263013	2263028	.	-	.	ID=c1.103.exon2;Parent=c1.103
c1	EVM	CDS	2284179	2284488	.	-	0	ID=c1.103;Parent=c1.103
c1	EVM	exon	2284179	2284488	.	-	.	ID=c1.103.exon1;Parent=c1.103
c1	EVM	CDS	2310651	2310671	.	-	0	ID=c1.104;Parent=c1.104
c1	EVM	exon	2310651	2310671	.	-	.	ID=c1.104.exon5;Parent=c1.104
c1	EVM	gene	2310651	2312285	.	-	.	ID=c1.104;Name=EVM%20prediction%20c1.104
c1	EVM	mRNA	2310651	2312285	.	-	.	ID=c1.104;Parent=c1.104;Name=EVM%20prediction%20c1.104;em_target=400682.PAC_15714753;em_score=89.4;em_evalue=7.99e-20;em_tcov=19.9;em_OGs=2CMP4@1|root,2QR56@2759|Eukaryota;em_COG_cat=None;em_desc=None;em_max_annot_lvl=2759|Eukaryota;em_PFAMs=Asp_protease_2,DUF1758,DUF1759,Peptidase_A17,Phlebovirus_G2,RVT_1,rve;em_Preferred_name=
c1	EVM	CDS	2310852	2310884	.	-	0	ID=c1.104;Parent=c1.104
c1	EVM	exon	2310852	2310884	.	-	.	ID=c1.104.exon4;Parent=c1.104
c1	EVM	CDS	2311024	2311057	.	-	1	ID=c1.104;Parent=c1.104
c1	EVM	exon	2311024	2311057	.	-	.	ID=c1.104.exon3;Parent=c1.104
c1	EVM	CDS	2311105	2311310	.	-	0	ID=c1.104;Parent=c1.104
c1	EVM	exon	2311105	2311310	.	-	.	ID=c1.104.exon2;Parent=c1.104
c1	EVM	CDS	2312259	2312285	.	-	0	ID=c1.104;Parent=c1.104
c1	EVM	exon	2312259	2312285	.	-	.	ID=c1.104.exon1;Parent=c1.104
c1	EVM	CDS	2313588	2314150	.	-	2	ID=c1.105;Parent=c1.105
c1	EVM	exon	2313588	2314150	.	-	.	ID=c1.105.exon3;Parent=c1.105
c1	EVM	gene	2313588	2314481	.	-	.	ID=c1.105;Name=EVM%20prediction%20c1.105
c1	EVM	mRNA	2313588	2314481	.	-	.	ID=c1.105;Parent=c1.105;Name=EVM%20prediction%20c1.105
c1	EVM	CDS	2314202	2314294	.	-	2	ID=c1.105;Parent=c1.105
c1	EVM	exon	2314202	2314294	.	-	.	ID=c1.105.exon2;Parent=c1.105
c1	EVM	CDS	2314346	2314481	.	-	0	ID=c1.105;Parent=c1.105
c1	EVM	exon	2314346	2314481	.	-	.	ID=c1.105.exon1;Parent=c1.105
c1	EVM	CDS	2330344	2330359	.	+	0	ID=c1.106;Parent=c1.106
c1	EVM	exon	2330344	2330359	.	+	.	ID=c1.106.exon1;Parent=c1.106
c1	EVM	gene	2330344	2370892	.	+	.	ID=c1.106;Name=EVM%20prediction%20c1.106
c1	EVM	mRNA	2330344	2370892	.	+	.	ID=c1.106;Parent=c1.106;Name=EVM%20prediction%20c1.106;em_target=1185653.A1A1_12582;em_score=62.4;em_evalue=2.03e-07;em_tcov=35.5;em_OGs=COG1864@1|root,COG3591@1|root,COG1864@2|Bacteria,COG3591@2|Bacteria,1UYJF@1239|Firmicutes,4HC9E@91061|Bacilli,26DDU@186818|Planococcaceae;em_COG_cat=L;em_desc=COG0265 Trypsin-like serine proteases, typically periplasmic, contain C-terminal PDZ domain;em_max_anno…
c1	EVM	CDS	2337178	2337289	.	+	2	ID=c1.106;Parent=c1.106
c1	EVM	exon	2337178	2337289	.	+	.	ID=c1.106.exon2;Parent=c1.106
c1	EVM	CDS	2337348	2337564	.	+	1	ID=c1.106;Parent=c1.106
c1	EVM	exon	2337348	2337564	.	+	.	ID=c1.106.exon3;Parent=c1.106
c1	EVM	CDS	2338240	2338426	.	+	0	ID=c1.106;Parent=c1.106
c1	EVM	exon	2338240	2338426	.	+	.	ID=c1.106.exon4;Parent=c1.106
c1	EVM	CDS	2349641	2349838	.	+	2	ID=c1.106;Parent=c1.106
c1	EVM	exon	2349641	2349838	.	+	.	ID=c1.106.exon5;Parent=c1.106
c1	EVM	CDS	2353773	2353911	.	+	2	ID=c1.106;Parent=c1.106
c1	EVM	exon	2353773	2353911	.	+	.	ID=c1.106.exon6;Parent=c1.106
c1	EVM	CDS	2363919	2364135	.	+	1	ID=c1.106;Parent=c1.106
c1	EVM	exon	2363919	2364135	.	+	.	ID=c1.106.exon7;Parent=c1.106
c1	EVM	CDS	2364218	2364404	.	+	0	ID=c1.106;Parent=c1.106
c1	EVM	exon	2364218	2364404	.	+	.	ID=c1.106.exon8;Parent=c1.106
c1	EVM	CDS	2369864	2370061	.	+	2	ID=c1.106;Parent=c1.106
c1	EVM	exon	2369864	2370061	.	+	.	ID=c1.106.exon9;Parent=c1.106
c1	EVM	CDS	2370849	2370892	.	+	2	ID=c1.106;Parent=c1.106
c1	EVM	exon	2370849	2370892	.	+	.	ID=c1.106.exon10;Parent=c1.106
c1	EVM	CDS	2373990	2374004	.	-	0	ID=c1.107;Parent=c1.107
c1	EVM	exon	2373990	2374004	.	-	.	ID=c1.107.exon6;Parent=c1.107
c1	EVM	gene	2373990	2375245	.	-	.	ID=c1.107;Name=EVM%20prediction%20c1.107
c1	EVM	mRNA	2373990	2375245	.	-	.	ID=c1.107;Parent=c1.107;Name=EVM%20prediction%20c1.107
c1	EVM	CDS	2374056	2374136	.	-	0	ID=c1.107;Parent=c1.107
c1	EVM	exon	2374056	2374136	.	-	.	ID=c1.107.exon5;Parent=c1.107
c1	EVM	CDS	2374187	2374203	.	-	2	ID=c1.107;Parent=c1.107
c1	EVM	exon	2374187	2374203	.	-	.	ID=c1.107.exon4;Parent=c1.107
c1	EVM	CDS	2374279	2374327	.	-	0	ID=c1.107;Parent=c1.107
c1	EVM	exon	2374279	2374327	.	-	.	ID=c1.107.exon3;Parent=c1.107
c1	EVM	CDS	2374378	2374561	.	-	1	ID=c1.107;Parent=c1.107
c1	EVM	exon	2374378	2374561	.	-	.	ID=c1.107.exon2;Parent=c1.107
c1	EVM	CDS	2375127	2375245	.	-	0	ID=c1.107;Parent=c1.107
c1	EVM	exon	2375127	2375245	.	-	.	ID=c1.107.exon1;Parent=c1.107
c1	EVM	CDS	2382081	2382083	.	+	0	ID=c1.108;Parent=c1.108
c1	EVM	exon	2382081	2382083	.	+	.	ID=c1.108.exon1;Parent=c1.108
c1	EVM	gene	2382081	2464527	.	+	.	ID=c1.108;Name=EVM%20prediction%20c1.108
c1	EVM	mRNA	2382081	2464527	.	+	.	ID=c1.108;Parent=c1.108;Name=EVM%20prediction%20c1.108;em_target=400682.PAC_15728847;em_score=88.6;em_evalue=9.53e-16;em_tcov=36.3;em_OGs=KOG1121@1|root,KOG1121@2759|Eukaryota,39RW9@33154|Opisthokonta,3BH13@33208|Metazoa;em_COG_cat=L;em_desc=RNA polymerase II regulatory region DNA binding;em_max_annot_lvl=33154|Opisthokonta;em_PFAMs=Dimer_Tnp_hAT;em_Preferred_name=
c1	EVM	CDS	2385174	2385270	.	+	0	ID=c1.108;Parent=c1.108
c1	EVM	exon	2385174	2385270	.	+	.	ID=c1.108.exon2;Parent=c1.108
c1	EVM	CDS	2387633	2387770	.	+	2	ID=c1.108;Parent=c1.108
c1	EVM	exon	2387633	2387770	.	+	.	ID=c1.108.exon3;Parent=c1.108
c1	EVM	CDS	2388987	2389049	.	+	2	ID=c1.108;Parent=c1.108
c1	EVM	exon	2388987	2389049	.	+	.	ID=c1.108.exon4;Parent=c1.108
c1	EVM	CDS	2402162	2402701	.	+	2	ID=c1.108;Parent=c1.108
c1	EVM	exon	2402162	2402701	.	+	.	ID=c1.108.exon5;Parent=c1.108
c1	EVM	CDS	2404756	2405730	.	+	2	ID=c1.108;Parent=c1.108
c1	EVM	exon	2404756	2405730	.	+	.	ID=c1.108.exon6;Parent=c1.108
c1	EVM	CDS	2405792	2406016	.	+	2	ID=c1.108;Parent=c1.108
c1	EVM	exon	2405792	2406016	.	+	.	ID=c1.108.exon7;Parent=c1.108
c1	EVM	CDS	2409647	2410024	.	+	2	ID=c1.108;Parent=c1.108
c1	EVM	exon	2409647	2410024	.	+	.	ID=c1.108.exon8;Parent=c1.108
c1	EVM	CDS	2413713	2413769	.	+	2	ID=c1.108;Parent=c1.108
c1	EVM	exon	2413713	2413769	.	+	.	ID=c1.108.exon9;Parent=c1.108
c1	EVM	CDS	2413831	2413947	.	+	2	ID=c1.108;Parent=c1.108
c1	EVM	exon	2413831	2413947	.	+	.	ID=c1.108.exon10;Parent=c1.108
c1	EVM	CDS	2415250	2415324	.	+	2	ID=c1.108;Parent=c1.108
c1	EVM	exon	2415250	2415324	.	+	.	ID=c1.108.exon11;Parent=c1.108
c1	EVM	CDS	2415422	2415523	.	+	2	ID=c1.108;Parent=c1.108
c1	EVM	exon	2415422	2415523	.	+	.	ID=c1.108.exon12;Parent=c1.108
c1	EVM	CDS	2423721	2424143	.	+	2	ID=c1.108;Parent=c1.108
c1	EVM	exon	2423721	2424143	.	+	.	ID=c1.108.exon13;Parent=c1.108
c1	EVM	CDS	2424555	2424611	.	+	2	ID=c1.108;Parent=c1.108
c1	EVM	exon	2424555	2424611	.	+	.	ID=c1.108.exon14;Parent=c1.108
c1	EVM	CDS	2426935	2427027	.	+	2	ID=c1.108;Parent=c1.108
c1	EVM	exon	2426935	2427027	.	+	.	ID=c1.108.exon15;Parent=c1.108
c1	EVM	CDS	2427785	2427799	.	+	2	ID=c1.108;Parent=c1.108
c1	EVM	exon	2427785	2427799	.	+	.	ID=c1.108.exon16;Parent=c1.108
c1	EVM	CDS	2427851	2427856	.	+	2	ID=c1.108;Parent=c1.108
c1	EVM	exon	2427851	2427856	.	+	.	ID=c1.108.exon17;Parent=c1.108
c1	EVM	CDS	2427904	2427981	.	+	2	ID=c1.108;Parent=c1.108
c1	EVM	exon	2427904	2427981	.	+	.	ID=c1.108.exon18;Parent=c1.108
c1	EVM	CDS	2446439	2446723	.	+	2	ID=c1.108;Parent=c1.108
c1	EVM	exon	2446439	2446723	.	+	.	ID=c1.108.exon19;Parent=c1.108
c1	EVM	CDS	2446779	2446835	.	+	2	ID=c1.108;Parent=c1.108
c1	EVM	exon	2446779	2446835	.	+	.	ID=c1.108.exon20;Parent=c1.108
c1	EVM	CDS	2448719	2448838	.	+	2	ID=c1.108;Parent=c1.108
c1	EVM	exon	2448719	2448838	.	+	.	ID=c1.108.exon21;Parent=c1.108
c1	EVM	CDS	2449436	2449729	.	+	2	ID=c1.108;Parent=c1.108
c1	EVM	exon	2449436	2449729	.	+	.	ID=c1.108.exon22;Parent=c1.108
c1	EVM	CDS	2449782	2449850	.	+	2	ID=c1.108;Parent=c1.108
c1	EVM	exon	2449782	2449850	.	+	.	ID=c1.108.exon23;Parent=c1.108
c1	EVM	CDS	2450279	2450341	.	+	2	ID=c1.108;Parent=c1.108
c1	EVM	exon	2450279	2450341	.	+	.	ID=c1.108.exon24;Parent=c1.108
c1	EVM	CDS	2450392	2450556	.	+	2	ID=c1.108;Parent=c1.108
c1	EVM	exon	2450392	2450556	.	+	.	ID=c1.108.exon25;Parent=c1.108
c1	EVM	CDS	2462323	2462400	.	+	2	ID=c1.108;Parent=c1.108
c1	EVM	exon	2462323	2462400	.	+	.	ID=c1.108.exon26;Parent=c1.108
c1	EVM	CDS	2462450	2462605	.	+	2	ID=c1.108;Parent=c1.108
c1	EVM	exon	2462450	2462605	.	+	.	ID=c1.108.exon27;Parent=c1.108
c1	EVM	CDS	2464271	2464527	.	+	2	ID=c1.108;Parent=c1.108
c1	EVM	exon	2464271	2464527	.	+	.	ID=c1.108.exon28;Parent=c1.108
c1	EVM	CDS	2483560	2483647	.	+	0	ID=c1.109;Parent=c1.109
c1	EVM	exon	2483560	2483647	.	+	.	ID=c1.109.exon1;Parent=c1.109
c1	EVM	gene	2483560	2499281	.	+	.	ID=c1.109;Name=EVM%20prediction%20c1.109
c1	EVM	mRNA	2483560	2499281	.	+	.	ID=c1.109;Parent=c1.109;Name=EVM%20prediction%20c1.109
c1	EVM	CDS	2484105	2484437	.	+	2	ID=c1.109;Parent=c1.109
c1	EVM	exon	2484105	2484437	.	+	.	ID=c1.109.exon2;Parent=c1.109
c1	EVM	CDS	2498974	2499281	.	+	2	ID=c1.109;Parent=c1.109
c1	EVM	exon	2498974	2499281	.	+	.	ID=c1.109.exon3;Parent=c1.109
c1	EVM	CDS	2546117	2546181	.	-	2	ID=c1.110;Parent=c1.110
c1	EVM	exon	2546117	2546181	.	-	.	ID=c1.110.exon2;Parent=c1.110
c1	EVM	gene	2546117	2547671	.	-	.	ID=c1.110;Name=EVM%20prediction%20c1.110
c1	EVM	mRNA	2546117	2547671	.	-	.	ID=c1.110;Parent=c1.110;Name=EVM%20prediction%20c1.110;em_target=7668.SPU_008424-tr;em_score=165.0;em_evalue=1.61e-43;em_tcov=25.0;em_OGs=COG2801@1|root,KOG0017@2759|Eukaryota,3A4CN@33154|Opisthokonta,3BRMP@33208|Metazoa,3D9YY@33213|Bilateria;em_COG_cat=L;em_desc=transposition, RNA-mediated;em_max_annot_lvl=33208|Metazoa;em_PFAMs=RVT_1,rve;em_Preferred_name=
c1	EVM	CDS	2546957	2547671	.	-	0	ID=c1.110;Parent=c1.110
c1	EVM	exon	2546957	2547671	.	-	.	ID=c1.110.exon1;Parent=c1.110
c1	EVM	CDS	2573412	2573430	.	+	0	ID=c1.111;Parent=c1.111
c1	EVM	exon	2573412	2573430	.	+	.	ID=c1.111.exon1;Parent=c1.111
c1	EVM	gene	2573412	2641953	.	+	.	ID=c1.111;Name=EVM%20prediction%20c1.111
c1	EVM	mRNA	2573412	2641953	.	+	.	ID=c1.111;Parent=c1.111;Name=EVM%20prediction%20c1.111;em_target=38654.XP_006028754.1;em_score=285.0;em_evalue=9.59e-81;em_tcov=48.8;em_OGs=KOG0198@1|root,KOG0198@2759|Eukaryota,38D6Z@33154|Opisthokonta,3BFVM@33208|Metazoa,3CT42@33213|Bilateria,484R0@7711|Chordata,48VEY@7742|Vertebrata;em_COG_cat=T;em_desc=MAP kinase kinase kinase activity;em_max_annot_lvl=33208|Metazoa;em_EC=2.7.11.25;em_KEGG_ko…
c1	EVM	CDS	2575034	2575108	.	+	2	ID=c1.111;Parent=c1.111
c1	EVM	exon	2575034	2575108	.	+	.	ID=c1.111.exon2;Parent=c1.111
c1	EVM	CDS	2575357	2575464	.	+	2	ID=c1.111;Parent=c1.111
c1	EVM	exon	2575357	2575464	.	+	.	ID=c1.111.exon3;Parent=c1.111
c1	EVM	CDS	2577206	2577520	.	+	2	ID=c1.111;Parent=c1.111
c1	EVM	exon	2577206	2577520	.	+	.	ID=c1.111.exon4;Parent=c1.111
c1	EVM	CDS	2578045	2578119	.	+	2	ID=c1.111;Parent=c1.111
c1	EVM	exon	2578045	2578119	.	+	.	ID=c1.111.exon5;Parent=c1.111
c1	EVM	CDS	2581091	2581135	.	+	2	ID=c1.111;Parent=c1.111
c1	EVM	exon	2581091	2581135	.	+	.	ID=c1.111.exon6;Parent=c1.111
c1	EVM	CDS	2583172	2583210	.	+	2	ID=c1.111;Parent=c1.111
c1	EVM	exon	2583172	2583210	.	+	.	ID=c1.111.exon7;Parent=c1.111
c1	EVM	CDS	2589887	2589967	.	+	2	ID=c1.111;Parent=c1.111
c1	EVM	exon	2589887	2589967	.	+	.	ID=c1.111.exon8;Parent=c1.111
c1	EVM	CDS	2591067	2591144	.	+	2	ID=c1.111;Parent=c1.111
c1	EVM	exon	2591067	2591144	.	+	.	ID=c1.111.exon9;Parent=c1.111
c1	EVM	CDS	2591197	2591256	.	+	2	ID=c1.111;Parent=c1.111
c1	EVM	exon	2591197	2591256	.	+	.	ID=c1.111.exon10;Parent=c1.111
c1	EVM	CDS	2596237	2596293	.	+	2	ID=c1.111;Parent=c1.111
c1	EVM	exon	2596237	2596293	.	+	.	ID=c1.111.exon11;Parent=c1.111
c1	EVM	CDS	2596565	2596621	.	+	2	ID=c1.111;Parent=c1.111
c1	EVM	exon	2596565	2596621	.	+	.	ID=c1.111.exon12;Parent=c1.111
c1	EVM	CDS	2599930	2601549	.	+	2	ID=c1.111;Parent=c1.111
c1	EVM	exon	2599930	2601549	.	+	.	ID=c1.111.exon13;Parent=c1.111
c1	EVM	CDS	2603020	2603331	.	+	2	ID=c1.111;Parent=c1.111
c1	EVM	exon	2603020	2603331	.	+	.	ID=c1.111.exon14;Parent=c1.111
c1	EVM	CDS	2603390	2603497	.	+	2	ID=c1.111;Parent=c1.111
c1	EVM	exon	2603390	2603497	.	+	.	ID=c1.111.exon15;Parent=c1.111
c1	EVM	CDS	2606259	2606336	.	+	2	ID=c1.111;Parent=c1.111
c1	EVM	exon	2606259	2606336	.	+	.	ID=c1.111.exon16;Parent=c1.111
c1	EVM	CDS	2606380	2606436	.	+	2	ID=c1.111;Parent=c1.111
c1	EVM	exon	2606380	2606436	.	+	.	ID=c1.111.exon17;Parent=c1.111
c1	EVM	CDS	2606486	2606560	.	+	2	ID=c1.111;Parent=c1.111
c1	EVM	exon	2606486	2606560	.	+	.	ID=c1.111.exon18;Parent=c1.111
c1	EVM	CDS	2608130	2608188	.	+	2	ID=c1.111;Parent=c1.111
c1	EVM	exon	2608130	2608188	.	+	.	ID=c1.111.exon19;Parent=c1.111
c1	EVM	CDS	2612990	2613079	.	+	0	ID=c1.111;Parent=c1.111
c1	EVM	exon	2612990	2613079	.	+	.	ID=c1.111.exon20;Parent=c1.111
c1	EVM	CDS	2613368	2613493	.	+	0	ID=c1.111;Parent=c1.111
c1	EVM	exon	2613368	2613493	.	+	.	ID=c1.111.exon21;Parent=c1.111
c1	EVM	CDS	2619040	2619169	.	+	0	ID=c1.111;Parent=c1.111
c1	EVM	exon	2619040	2619169	.	+	.	ID=c1.111.exon22;Parent=c1.111
c1	EVM	CDS	2622192	2622262	.	+	2	ID=c1.111;Parent=c1.111
c1	EVM	exon	2622192	2622262	.	+	.	ID=c1.111.exon23;Parent=c1.111
c1	EVM	CDS	2625233	2625351	.	+	0	ID=c1.111;Parent=c1.111
c1	EVM	exon	2625233	2625351	.	+	.	ID=c1.111.exon24;Parent=c1.111
c1	EVM	CDS	2625675	2625845	.	+	1	ID=c1.111;Parent=c1.111
c1	EVM	exon	2625675	2625845	.	+	.	ID=c1.111.exon25;Parent=c1.111
c1	EVM	CDS	2626292	2626389	.	+	1	ID=c1.111;Parent=c1.111
c1	EVM	exon	2626292	2626389	.	+	.	ID=c1.111.exon26;Parent=c1.111
c1	EVM	CDS	2626510	2626584	.	+	2	ID=c1.111;Parent=c1.111
c1	EVM	exon	2626510	2626584	.	+	.	ID=c1.111.exon27;Parent=c1.111
c1	EVM	CDS	2626638	2626706	.	+	2	ID=c1.111;Parent=c1.111
c1	EVM	exon	2626638	2626706	.	+	.	ID=c1.111.exon28;Parent=c1.111
c1	EVM	CDS	2628612	2628716	.	+	2	ID=c1.111;Parent=c1.111
c1	EVM	exon	2628612	2628716	.	+	.	ID=c1.111.exon29;Parent=c1.111
c1	EVM	CDS	2629587	2629643	.	+	2	ID=c1.111;Parent=c1.111
c1	EVM	exon	2629587	2629643	.	+	.	ID=c1.111.exon30;Parent=c1.111
c1	EVM	CDS	2632459	2632542	.	+	2	ID=c1.111;Parent=c1.111
c1	EVM	exon	2632459	2632542	.	+	.	ID=c1.111.exon31;Parent=c1.111
c1	EVM	CDS	2632591	2632647	.	+	2	ID=c1.111;Parent=c1.111
c1	EVM	exon	2632591	2632647	.	+	.	ID=c1.111.exon32;Parent=c1.111
c1	EVM	CDS	2632864	2632905	.	+	2	ID=c1.111;Parent=c1.111
c1	EVM	exon	2632864	2632905	.	+	.	ID=c1.111.exon33;Parent=c1.111
c1	EVM	CDS	2632964	2633020	.	+	2	ID=c1.111;Parent=c1.111
c1	EVM	exon	2632964	2633020	.	+	.	ID=c1.111.exon34;Parent=c1.111
c1	EVM	CDS	2637784	2637840	.	+	2	ID=c1.111;Parent=c1.111
c1	EVM	exon	2637784	2637840	.	+	.	ID=c1.111.exon35;Parent=c1.111
c1	EVM	CDS	2641590	2641862	.	+	2	ID=c1.111;Parent=c1.111
c1	EVM	exon	2641590	2641862	.	+	.	ID=c1.111.exon36;Parent=c1.111
c1	EVM	CDS	2641910	2641953	.	+	2	ID=c1.111;Parent=c1.111
c1	EVM	exon	2641910	2641953	.	+	.	ID=c1.111.exon37;Parent=c1.111
c1	EVM	CDS	2644302	2644724	.	+	0	ID=c1.112;Parent=c1.112
c1	EVM	gene	2644302	2644724	.	+	.	ID=c1.112;Name=EVM%20prediction%20c1.112
c1	EVM	mRNA	2644302	2644724	.	+	.	ID=c1.112;Parent=c1.112;Name=EVM%20prediction%20c1.112
c1	EVM	exon	2644302	2644724	.	+	.	ID=c1.112.exon1;Parent=c1.112
c1	EVM	CDS	2673464	2673632	.	+	0	ID=c1.113;Parent=c1.113
c1	EVM	exon	2673464	2673632	.	+	.	ID=c1.113.exon1;Parent=c1.113
c1	EVM	gene	2673464	2682286	.	+	.	ID=c1.113;Name=EVM%20prediction%20c1.113
c1	EVM	mRNA	2673464	2682286	.	+	.	ID=c1.113;Parent=c1.113;Name=EVM%20prediction%20c1.113
c1	EVM	CDS	2681997	2682120	.	+	2	ID=c1.113;Parent=c1.113
c1	EVM	exon	2681997	2682120	.	+	.	ID=c1.113.exon2;Parent=c1.113
c1	EVM	CDS	2682178	2682286	.	+	1	ID=c1.113;Parent=c1.113
c1	EVM	exon	2682178	2682286	.	+	.	ID=c1.113.exon3;Parent=c1.113
c1	EVM	CDS	2682689	2682691	.	+	0	ID=c1.114;Parent=c1.114
c1	EVM	exon	2682689	2682691	.	+	.	ID=c1.114.exon1;Parent=c1.114
c1	EVM	gene	2682689	2712136	.	+	.	ID=c1.114;Name=EVM%20prediction%20c1.114
c1	EVM	mRNA	2682689	2712136	.	+	.	ID=c1.114;Parent=c1.114;Name=EVM%20prediction%20c1.114
c1	EVM	CDS	2686624	2686720	.	+	0	ID=c1.114;Parent=c1.114
c1	EVM	exon	2686624	2686720	.	+	.	ID=c1.114.exon2;Parent=c1.114
c1	EVM	CDS	2698189	2698893	.	+	2	ID=c1.114;Parent=c1.114
c1	EVM	exon	2698189	2698893	.	+	.	ID=c1.114.exon3;Parent=c1.114
c1	EVM	CDS	2708531	2708736	.	+	2	ID=c1.114;Parent=c1.114
c1	EVM	exon	2708531	2708736	.	+	.	ID=c1.114.exon4;Parent=c1.114
c1	EVM	CDS	2710637	2710687	.	+	0	ID=c1.114;Parent=c1.114
c1	EVM	exon	2710637	2710687	.	+	.	ID=c1.114.exon5;Parent=c1.114
c1	EVM	CDS	2710744	2711185	.	+	0	ID=c1.114;Parent=c1.114
c1	EVM	exon	2710744	2711185	.	+	.	ID=c1.114.exon6;Parent=c1.114
c1	EVM	CDS	2712081	2712136	.	+	2	ID=c1.114;Parent=c1.114
c1	EVM	exon	2712081	2712136	.	+	.	ID=c1.114.exon7;Parent=c1.114
c1	EVM	CDS	2750204	2751477	.	+	0	ID=c1.115;Parent=c1.115
c1	EVM	exon	2750204	2751477	.	+	.	ID=c1.115.exon1;Parent=c1.115
c1	EVM	gene	2750204	2754053	.	+	.	ID=c1.115;Name=EVM%20prediction%20c1.115
c1	EVM	mRNA	2750204	2754053	.	+	.	ID=c1.115;Parent=c1.115;Name=EVM%20prediction%20c1.115;em_target=7668.SPU_025011-tr;em_score=132.0;em_evalue=5.18e-29;em_tcov=47.5;em_OGs=2CYWU@1|root,2S6Y4@2759|Eukaryota,39VM9@33154|Opisthokonta,3BJ6W@33208|Metazoa,3E66Y@33213|Bilateria;em_COG_cat=S;em_desc=C-terminal of Roc, COR, domain;em_max_annot_lvl=33208|Metazoa;em_PFAMs=COR,Death,Roc;em_Preferred_name=
c1	EVM	CDS	2752259	2752653	.	+	1	ID=c1.115;Parent=c1.115
c1	EVM	exon	2752259	2752653	.	+	.	ID=c1.115.exon2;Parent=c1.115
c1	EVM	CDS	2753696	2753975	.	+	2	ID=c1.115;Parent=c1.115
c1	EVM	exon	2753696	2753975	.	+	.	ID=c1.115.exon3;Parent=c1.115
c1	EVM	CDS	2754032	2754053	.	+	1	ID=c1.115;Parent=c1.115
c1	EVM	exon	2754032	2754053	.	+	.	ID=c1.115.exon4;Parent=c1.115
c1	EVM	CDS	2759003	2759059	.	-	0	ID=c1.116;Parent=c1.116
c1	EVM	exon	2759003	2759059	.	-	.	ID=c1.116.exon3;Parent=c1.116
c1	EVM	gene	2759003	2759834	.	-	.	ID=c1.116;Name=EVM%20prediction%20c1.116
c1	EVM	mRNA	2759003	2759834	.	-	.	ID=c1.116;Parent=c1.116;Name=EVM%20prediction%20c1.116
c1	EVM	CDS	2759347	2759535	.	-	0	ID=c1.116;Parent=c1.116
c1	EVM	exon	2759347	2759535	.	-	.	ID=c1.116.exon2;Parent=c1.116
c1	EVM	CDS	2759802	2759834	.	-	0	ID=c1.116;Parent=c1.116
c1	EVM	exon	2759802	2759834	.	-	.	ID=c1.116.exon1;Parent=c1.116
c1	EVM	CDS	2779041	2782277	.	+	0	ID=c1.117;Parent=c1.117
c1	EVM	gene	2779041	2782277	.	+	.	ID=c1.117;Name=EVM%20prediction%20c1.117
c1	EVM	mRNA	2779041	2782277	.	+	.	ID=c1.117;Parent=c1.117;Name=EVM%20prediction%20c1.117;em_target=7668.SPU_001414-tr;em_score=625.0;em_evalue=5.34e-202;em_tcov=77.9;em_OGs=COG2801@1|root,KOG0017@2759|Eukaryota,38F42@33154|Opisthokonta,3BA5H@33208|Metazoa,3CWAK@33213|Bilateria;em_COG_cat=E;em_desc=K02A2.6-like;em_max_annot_lvl=33208|Metazoa;em_PFAMs=RVT_1,SCAN,gag-asp_proteas,rve,zf-CCHC,zf-H2C2;em_Preferred_name=
c1	EVM	exon	2779041	2782277	.	+	.	ID=c1.117.exon1;Parent=c1.117
c1	EVM	CDS	2787428	2787666	.	-	2	ID=c1.118;Parent=c1.118
c1	EVM	exon	2787428	2787666	.	-	.	ID=c1.118.exon5;Parent=c1.118
c1	EVM	gene	2787428	2794223	.	-	.	ID=c1.118;Name=EVM%20prediction%20c1.118
c1	EVM	mRNA	2787428	2794223	.	-	.	ID=c1.118;Parent=c1.118;Name=EVM%20prediction%20c1.118
c1	EVM	CDS	2790072	2790119	.	-	2	ID=c1.118;Parent=c1.118
c1	EVM	exon	2790072	2790119	.	-	.	ID=c1.118.exon4;Parent=c1.118
c1	EVM	CDS	2790171	2790248	.	-	2	ID=c1.118;Parent=c1.118
c1	EVM	exon	2790171	2790248	.	-	.	ID=c1.118.exon3;Parent=c1.118
c1	EVM	CDS	2790415	2790508	.	-	0	ID=c1.118;Parent=c1.118
c1	EVM	exon	2790415	2790508	.	-	.	ID=c1.118.exon2;Parent=c1.118
c1	EVM	CDS	2794161	2794223	.	-	0	ID=c1.118;Parent=c1.118
c1	EVM	exon	2794161	2794223	.	-	.	ID=c1.118.exon1;Parent=c1.118
c1	EVM	CDS	2795272	2795560	.	+	0	ID=c1.119;Parent=c1.119
c1	EVM	exon	2795272	2795560	.	+	.	ID=c1.119.exon1;Parent=c1.119
c1	EVM	gene	2795272	2814292	.	+	.	ID=c1.119;Name=EVM%20prediction%20c1.119
c1	EVM	mRNA	2795272	2814292	.	+	.	ID=c1.119;Parent=c1.119;Name=EVM%20prediction%20c1.119;em_target=400682.PAC_15717922;em_score=74.3;em_evalue=4.23e-12;em_tcov=57.4;em_OGs=2E8IV@1|root,2SF0T@2759|Eukaryota;em_COG_cat=S;em_desc=DDE superfamily endonuclease;em_max_annot_lvl=2759|Eukaryota;em_Preferred_name=;em_PFAMs=DDE_1
c1	EVM	CDS	2797525	2797602	.	+	2	ID=c1.119;Parent=c1.119
c1	EVM	exon	2797525	2797602	.	+	.	ID=c1.119.exon2;Parent=c1.119
c1	EVM	CDS	2800169	2800222	.	+	2	ID=c1.119;Parent=c1.119
c1	EVM	exon	2800169	2800222	.	+	.	ID=c1.119.exon3;Parent=c1.119
c1	EVM	CDS	2800642	2800701	.	+	2	ID=c1.119;Parent=c1.119
c1	EVM	exon	2800642	2800701	.	+	.	ID=c1.119.exon4;Parent=c1.119
c1	EVM	CDS	2801080	2801559	.	+	2	ID=c1.119;Parent=c1.119
c1	EVM	exon	2801080	2801559	.	+	.	ID=c1.119.exon5;Parent=c1.119
c1	EVM	CDS	2801618	2801692	.	+	2	ID=c1.119;Parent=c1.119
c1	EVM	exon	2801618	2801692	.	+	.	ID=c1.119.exon6;Parent=c1.119
c1	EVM	CDS	2813769	2814292	.	+	2	ID=c1.119;Parent=c1.119
c1	EVM	exon	2813769	2814292	.	+	.	ID=c1.119.exon7;Parent=c1.119
c1	EVM	CDS	2825343	2825694	.	+	0	ID=c1.120;Parent=c1.120
c1	EVM	exon	2825343	2825694	.	+	.	ID=c1.120.exon1;Parent=c1.120
c1	EVM	gene	2825343	2846795	.	+	.	ID=c1.120;Name=EVM%20prediction%20c1.120
c1	EVM	mRNA	2825343	2846795	.	+	.	ID=c1.120;Parent=c1.120;Name=EVM%20prediction%20c1.120;em_target=7668.SPU_010629-tr;em_score=221.0;em_evalue=1.31e-58;em_tcov=39.5;em_OGs=KOG0198@1|root,KOG0198@2759|Eukaryota,38D6Z@33154|Opisthokonta,3BFVM@33208|Metazoa,3CT42@33213|Bilateria;em_COG_cat=T;em_desc=Mitogen-activated protein kinase kinase kinase;em_max_annot_lvl=33208|Metazoa;em_Preferred_name=MAP3K2;em_EC=2.7.11.25;em_KEGG_ko=ko:K0…
c1	EVM	CDS	2827301	2827375	.	+	2	ID=c1.120;Parent=c1.120
c1	EVM	exon	2827301	2827375	.	+	.	ID=c1.120.exon2;Parent=c1.120
c1	EVM	CDS	2828126	2828191	.	+	2	ID=c1.120;Parent=c1.120
c1	EVM	exon	2828126	2828191	.	+	.	ID=c1.120.exon3;Parent=c1.120
c1	EVM	CDS	2828621	2828668	.	+	2	ID=c1.120;Parent=c1.120
c1	EVM	exon	2828621	2828668	.	+	.	ID=c1.120.exon4;Parent=c1.120
c1	EVM	CDS	2829183	2829236	.	+	2	ID=c1.120;Parent=c1.120
c1	EVM	exon	2829183	2829236	.	+	.	ID=c1.120.exon5;Parent=c1.120
c1	EVM	CDS	2829654	2829713	.	+	2	ID=c1.120;Parent=c1.120
c1	EVM	exon	2829654	2829713	.	+	.	ID=c1.120.exon6;Parent=c1.120
c1	EVM	CDS	2830307	2830798	.	+	2	ID=c1.120;Parent=c1.120
c1	EVM	exon	2830307	2830798	.	+	.	ID=c1.120.exon7;Parent=c1.120
c1	EVM	CDS	2830859	2830933	.	+	2	ID=c1.120;Parent=c1.120
c1	EVM	exon	2830859	2830933	.	+	.	ID=c1.120.exon8;Parent=c1.120
c1	EVM	CDS	2831430	2831528	.	+	2	ID=c1.120;Parent=c1.120
c1	EVM	exon	2831430	2831528	.	+	.	ID=c1.120.exon9;Parent=c1.120
c1	EVM	CDS	2832261	2832319	.	+	2	ID=c1.120;Parent=c1.120
c1	EVM	exon	2832261	2832319	.	+	.	ID=c1.120.exon10;Parent=c1.120
c1	EVM	CDS	2832780	2832860	.	+	0	ID=c1.120;Parent=c1.120
c1	EVM	exon	2832780	2832860	.	+	.	ID=c1.120.exon11;Parent=c1.120
c1	EVM	CDS	2833081	2833206	.	+	0	ID=c1.120;Parent=c1.120
c1	EVM	exon	2833081	2833206	.	+	.	ID=c1.120.exon12;Parent=c1.120
c1	EVM	CDS	2834043	2834172	.	+	0	ID=c1.120;Parent=c1.120
c1	EVM	exon	2834043	2834172	.	+	.	ID=c1.120.exon13;Parent=c1.120
c1	EVM	CDS	2838127	2838200	.	+	2	ID=c1.120;Parent=c1.120
c1	EVM	exon	2838127	2838200	.	+	.	ID=c1.120.exon14;Parent=c1.120
c1	EVM	CDS	2838259	2838368	.	+	0	ID=c1.120;Parent=c1.120
c1	EVM	exon	2838259	2838368	.	+	.	ID=c1.120.exon15;Parent=c1.120
c1	EVM	CDS	2840472	2840639	.	+	1	ID=c1.120;Parent=c1.120
c1	EVM	exon	2840472	2840639	.	+	.	ID=c1.120.exon16;Parent=c1.120
c1	EVM	CDS	2841510	2841586	.	+	1	ID=c1.120;Parent=c1.120
c1	EVM	exon	2841510	2841586	.	+	.	ID=c1.120.exon17;Parent=c1.120
c1	EVM	CDS	2842079	2842159	.	+	2	ID=c1.120;Parent=c1.120
c1	EVM	exon	2842079	2842159	.	+	.	ID=c1.120.exon18;Parent=c1.120
c1	EVM	CDS	2843614	2843670	.	+	2	ID=c1.120;Parent=c1.120
c1	EVM	exon	2843614	2843670	.	+	.	ID=c1.120.exon19;Parent=c1.120
c1	EVM	CDS	2843721	2843777	.	+	2	ID=c1.120;Parent=c1.120
c1	EVM	exon	2843721	2843777	.	+	.	ID=c1.120.exon20;Parent=c1.120
c1	EVM	CDS	2843838	2843888	.	+	2	ID=c1.120;Parent=c1.120
c1	EVM	exon	2843838	2843888	.	+	.	ID=c1.120.exon21;Parent=c1.120
c1	EVM	CDS	2844725	2844796	.	+	2	ID=c1.120;Parent=c1.120
c1	EVM	exon	2844725	2844796	.	+	.	ID=c1.120.exon22;Parent=c1.120
c1	EVM	CDS	2845643	2845915	.	+	2	ID=c1.120;Parent=c1.120
c1	EVM	exon	2845643	2845915	.	+	.	ID=c1.120.exon23;Parent=c1.120
c1	EVM	CDS	2846773	2846795	.	+	2	ID=c1.120;Parent=c1.120
c1	EVM	exon	2846773	2846795	.	+	.	ID=c1.120.exon24;Parent=c1.120
c1	EVM	CDS	2847248	2847470	.	+	0	ID=c1.121;Parent=c1.121
c1	EVM	exon	2847248	2847470	.	+	.	ID=c1.121.exon1;Parent=c1.121
c1	EVM	gene	2847248	2858445	.	+	.	ID=c1.121;Name=EVM%20prediction%20c1.121
c1	EVM	mRNA	2847248	2858445	.	+	.	ID=c1.121;Parent=c1.121;Name=EVM%20prediction%20c1.121
c1	EVM	CDS	2849701	2849832	.	+	2	ID=c1.121;Parent=c1.121
c1	EVM	exon	2849701	2849832	.	+	.	ID=c1.121.exon2;Parent=c1.121
c1	EVM	CDS	2849893	2849967	.	+	2	ID=c1.121;Parent=c1.121
c1	EVM	exon	2849893	2849967	.	+	.	ID=c1.121.exon3;Parent=c1.121
c1	EVM	CDS	2850029	2850094	.	+	2	ID=c1.121;Parent=c1.121
c1	EVM	exon	2850029	2850094	.	+	.	ID=c1.121.exon4;Parent=c1.121
c1	EVM	CDS	2850434	2850493	.	+	2	ID=c1.121;Parent=c1.121
c1	EVM	exon	2850434	2850493	.	+	.	ID=c1.121.exon5;Parent=c1.121
c1	EVM	CDS	2850995	2851662	.	+	2	ID=c1.121;Parent=c1.121
c1	EVM	exon	2850995	2851662	.	+	.	ID=c1.121.exon6;Parent=c1.121
c1	EVM	CDS	2851910	2852065	.	+	0	ID=c1.121;Parent=c1.121
c1	EVM	exon	2851910	2852065	.	+	.	ID=c1.121.exon7;Parent=c1.121
c1	EVM	CDS	2852611	2852848	.	+	0	ID=c1.121;Parent=c1.121
c1	EVM	exon	2852611	2852848	.	+	.	ID=c1.121.exon8;Parent=c1.121
c1	EVM	CDS	2856464	2856550	.	+	2	ID=c1.121;Parent=c1.121
c1	EVM	exon	2856464	2856550	.	+	.	ID=c1.121.exon9;Parent=c1.121
c1	EVM	CDS	2857520	2857690	.	+	2	ID=c1.121;Parent=c1.121
c1	EVM	exon	2857520	2857690	.	+	.	ID=c1.121.exon10;Parent=c1.121
c1	EVM	CDS	2857742	2857786	.	+	2	ID=c1.121;Parent=c1.121
c1	EVM	exon	2857742	2857786	.	+	.	ID=c1.121.exon11;Parent=c1.121
c1	EVM	CDS	2858163	2858219	.	+	2	ID=c1.121;Parent=c1.121
c1	EVM	exon	2858163	2858219	.	+	.	ID=c1.121.exon12;Parent=c1.121
c1	EVM	CDS	2858276	2858445	.	+	2	ID=c1.121;Parent=c1.121
c1	EVM	exon	2858276	2858445	.	+	.	ID=c1.121.exon13;Parent=c1.121
c1	EVM	CDS	2861245	2861327	.	+	0	ID=c1.122;Parent=c1.122
c1	EVM	exon	2861245	2861327	.	+	.	ID=c1.122.exon1;Parent=c1.122
c1	EVM	gene	2861245	2900446	.	+	.	ID=c1.122;Name=EVM%20prediction%20c1.122
c1	EVM	mRNA	2861245	2900446	.	+	.	ID=c1.122;Parent=c1.122;Name=EVM%20prediction%20c1.122;em_target=7739.XP_002598024.1;em_score=205.0;em_evalue=1.85e-55;em_tcov=43.1;em_OGs=KOG0198@1|root,KOG0198@2759|Eukaryota,38D6Z@33154|Opisthokonta,3BFVM@33208|Metazoa,3CT42@33213|Bilateria,484R0@7711|Chordata;em_COG_cat=T;em_desc=MAP kinase kinase kinase activity;em_max_annot_lvl=33208|Metazoa;em_Preferred_name=MAP3K2;em_EC=2.7.11.25;em_KEGG_…
c1	EVM	CDS	2870250	2870650	.	+	1	ID=c1.122;Parent=c1.122
c1	EVM	exon	2870250	2870650	.	+	.	ID=c1.122.exon2;Parent=c1.122
c1	EVM	CDS	2872102	2872132	.	+	2	ID=c1.122;Parent=c1.122
c1	EVM	exon	2872102	2872132	.	+	.	ID=c1.122.exon3;Parent=c1.122
c1	EVM	CDS	2881333	2881344	.	+	1	ID=c1.122;Parent=c1.122
c1	EVM	exon	2881333	2881344	.	+	.	ID=c1.122.exon4;Parent=c1.122
c1	EVM	CDS	2888133	2888364	.	+	1	ID=c1.122;Parent=c1.122
c1	EVM	exon	2888133	2888364	.	+	.	ID=c1.122.exon5;Parent=c1.122
c1	EVM	CDS	2888632	2888884	.	+	0	ID=c1.122;Parent=c1.122
c1	EVM	exon	2888632	2888884	.	+	.	ID=c1.122.exon6;Parent=c1.122
c1	EVM	CDS	2889004	2889062	.	+	2	ID=c1.122;Parent=c1.122
c1	EVM	exon	2889004	2889062	.	+	.	ID=c1.122.exon7;Parent=c1.122
c1	EVM	CDS	2891189	2891266	.	+	0	ID=c1.122;Parent=c1.122
c1	EVM	exon	2891189	2891266	.	+	.	ID=c1.122.exon8;Parent=c1.122
c1	EVM	CDS	2893173	2893298	.	+	0	ID=c1.122;Parent=c1.122
c1	EVM	exon	2893173	2893298	.	+	.	ID=c1.122.exon9;Parent=c1.122
c1	EVM	CDS	2896393	2896522	.	+	0	ID=c1.122;Parent=c1.122
c1	EVM	exon	2896393	2896522	.	+	.	ID=c1.122.exon10;Parent=c1.122
c1	EVM	CDS	2897380	2897450	.	+	2	ID=c1.122;Parent=c1.122
c1	EVM	exon	2897380	2897450	.	+	.	ID=c1.122.exon11;Parent=c1.122
c1	EVM	CDS	2897499	2897608	.	+	0	ID=c1.122;Parent=c1.122
c1	EVM	exon	2897499	2897608	.	+	.	ID=c1.122.exon12;Parent=c1.122
c1	EVM	CDS	2898477	2898641	.	+	1	ID=c1.122;Parent=c1.122
c1	EVM	exon	2898477	2898641	.	+	.	ID=c1.122.exon13;Parent=c1.122
c1	EVM	CDS	2900392	2900446	.	+	1	ID=c1.122;Parent=c1.122
c1	EVM	exon	2900392	2900446	.	+	.	ID=c1.122.exon14;Parent=c1.122
c1	EVM	CDS	2910023	2914587	.	+	0	ID=c1.123;Parent=c1.123
c1	EVM	exon	2910023	2914587	.	+	.	ID=c1.123.exon1;Parent=c1.123
c1	EVM	gene	2910023	2914671	.	+	.	ID=c1.123;Name=EVM%20prediction%20c1.123
c1	EVM	mRNA	2910023	2914671	.	+	.	ID=c1.123;Parent=c1.123;Name=EVM%20prediction%20c1.123;em_target=7668.SPU_001414-tr;em_score=613.0;em_evalue=1.02e-192;em_tcov=75.6;em_OGs=COG2801@1|root,KOG0017@2759|Eukaryota,38F42@33154|Opisthokonta,3BA5H@33208|Metazoa,3CWAK@33213|Bilateria;em_COG_cat=E;em_desc=K02A2.6-like;em_max_annot_lvl=33208|Metazoa;em_PFAMs=RVT_1,SCAN,gag-asp_proteas,rve,zf-CCHC,zf-H2C2;em_Preferred_name=
c1	EVM	CDS	2914662	2914671	.	+	1	ID=c1.123;Parent=c1.123
c1	EVM	exon	2914662	2914671	.	+	.	ID=c1.123.exon2;Parent=c1.123
c1	EVM	CDS	2916149	2916555	.	-	2	ID=c1.124;Parent=c1.124
c1	EVM	exon	2916149	2916555	.	-	.	ID=c1.124.exon3;Parent=c1.124
c1	EVM	gene	2916149	2920899	.	-	.	ID=c1.124;Name=EVM%20prediction%20c1.124
c1	EVM	mRNA	2916149	2920899	.	-	.	ID=c1.124;Parent=c1.124;Name=EVM%20prediction%20c1.124
c1	EVM	CDS	2919262	2919435	.	-	2	ID=c1.124;Parent=c1.124
c1	EVM	exon	2919262	2919435	.	-	.	ID=c1.124.exon2;Parent=c1.124
c1	EVM	CDS	2920446	2920899	.	-	0	ID=c1.124;Parent=c1.124
c1	EVM	exon	2920446	2920899	.	-	.	ID=c1.124.exon1;Parent=c1.124
c1	EVM	CDS	2926862	2927389	.	+	0	ID=c1.125;Parent=c1.125
c1	EVM	gene	2926862	2927389	.	+	.	ID=c1.125;Name=EVM%20prediction%20c1.125
c1	EVM	mRNA	2926862	2927389	.	+	.	ID=c1.125;Parent=c1.125;Name=EVM%20prediction%20c1.125;em_target=6087.XP_002161386.2;em_score=110.0;em_evalue=2.27e-26;em_tcov=39.5;em_OGs=2CN6C@1|root,2QU3U@2759|Eukaryota,38GGN@33154|Opisthokonta,3BC7U@33208|Metazoa;em_COG_cat=S;em_desc=52 kDa repressor of the inhibitor of the protein;em_max_annot_lvl=33208|Metazoa;em_Preferred_name=Prkrir;em_PFAMs=DUF4371,Dimer_Tnp_hAT,THAP
c1	EVM	exon	2926862	2927389	.	+	.	ID=c1.125.exon1;Parent=c1.125
c1	EVM	CDS	2939010	2939220	.	+	0	ID=c1.126;Parent=c1.126
c1	EVM	exon	2939010	2939220	.	+	.	ID=c1.126.exon1;Parent=c1.126
c1	EVM	gene	2939010	2960650	.	+	.	ID=c1.126;Name=EVM%20prediction%20c1.126
c1	EVM	mRNA	2939010	2960650	.	+	.	ID=c1.126;Parent=c1.126;Name=EVM%20prediction%20c1.126
c1	EVM	CDS	2960457	2960650	.	+	2	ID=c1.126;Parent=c1.126
c1	EVM	exon	2960457	2960650	.	+	.	ID=c1.126.exon2;Parent=c1.126
c1	EVM	CDS	3002826	3002833	.	-	2	ID=c1.127;Parent=c1.127
c1	EVM	exon	3002826	3002833	.	-	.	ID=c1.127.exon5;Parent=c1.127
c1	EVM	gene	3002826	3005607	.	-	.	ID=c1.127;Name=EVM%20prediction%20c1.127
c1	EVM	mRNA	3002826	3005607	.	-	.	ID=c1.127;Parent=c1.127;Name=EVM%20prediction%20c1.127;em_target=400682.PAC_15704247;em_score=415.0;em_evalue=4.84e-135;em_tcov=60.2;em_OGs=2E24P@1|root,2S9D9@2759|Eukaryota,3A6X8@33154|Opisthokonta,3BYHR@33208|Metazoa;em_COG_cat=None;em_desc=None;em_max_annot_lvl=33154|Opisthokonta;em_PFAMs=RVT_1;em_Preferred_name=
c1	EVM	CDS	3002886	3002940	.	-	0	ID=c1.127;Parent=c1.127
c1	EVM	exon	3002886	3002940	.	-	.	ID=c1.127.exon4;Parent=c1.127
c1	EVM	CDS	3003308	3003326	.	-	1	ID=c1.127;Parent=c1.127
c1	EVM	exon	3003308	3003326	.	-	.	ID=c1.127.exon3;Parent=c1.127
c1	EVM	CDS	3003524	3003603	.	-	0	ID=c1.127;Parent=c1.127
c1	EVM	exon	3003524	3003603	.	-	.	ID=c1.127.exon2;Parent=c1.127
c1	EVM	CDS	3004264	3005607	.	-	0	ID=c1.127;Parent=c1.127
c1	EVM	exon	3004264	3005607	.	-	.	ID=c1.127.exon1;Parent=c1.127
c1	EVM	CDS	3006217	3006277	.	-	1	ID=c1.128;Parent=c1.128
c1	EVM	exon	3006217	3006277	.	-	.	ID=c1.128.exon4;Parent=c1.128
c1	EVM	gene	3006217	3006896	.	-	.	ID=c1.128;Name=EVM%20prediction%20c1.128
c1	EVM	mRNA	3006217	3006896	.	-	.	ID=c1.128;Parent=c1.128;Name=EVM%20prediction%20c1.128
c1	EVM	CDS	3006370	3006449	.	-	0	ID=c1.128;Parent=c1.128
c1	EVM	exon	3006370	3006449	.	-	.	ID=c1.128.exon3;Parent=c1.128
c1	EVM	CDS	3006544	3006564	.	-	0	ID=c1.128;Parent=c1.128
c1	EVM	exon	3006544	3006564	.	-	.	ID=c1.128.exon2;Parent=c1.128
c1	EVM	CDS	3006840	3006896	.	-	0	ID=c1.128;Parent=c1.128
c1	EVM	exon	3006840	3006896	.	-	.	ID=c1.128.exon1;Parent=c1.128
c1	EVM	CDS	3046840	3046845	.	+	0	ID=c1.129;Parent=c1.129
c1	EVM	exon	3046840	3046845	.	+	.	ID=c1.129.exon1;Parent=c1.129
c1	EVM	gene	3046840	3054857	.	+	.	ID=c1.129;Name=EVM%20prediction%20c1.129
c1	EVM	mRNA	3046840	3054857	.	+	.	ID=c1.129;Parent=c1.129;Name=EVM%20prediction%20c1.129
c1	EVM	CDS	3047466	3047547	.	+	0	ID=c1.129;Parent=c1.129
c1	EVM	exon	3047466	3047547	.	+	.	ID=c1.129.exon2;Parent=c1.129
c1	EVM	CDS	3054562	3054857	.	+	2	ID=c1.129;Parent=c1.129
c1	EVM	exon	3054562	3054857	.	+	.	ID=c1.129.exon3;Parent=c1.129
c1	EVM	CDS	3063466	3063471	.	+	0	ID=c1.130;Parent=c1.130
c1	EVM	exon	3063466	3063471	.	+	.	ID=c1.130.exon1;Parent=c1.130
c1	EVM	gene	3063466	3120179	.	+	.	ID=c1.130;Name=EVM%20prediction%20c1.130
c1	EVM	mRNA	3063466	3120179	.	+	.	ID=c1.130;Parent=c1.130;Name=EVM%20prediction%20c1.130;em_target=7739.XP_002588823.1;em_score=161.0;em_evalue=7.39e-38;em_tcov=19.3;em_OGs=COG4886@1|root,KOG1216@1|root,KOG4297@1|root,KOG0619@2759|Eukaryota,KOG1216@2759|Eukaryota,KOG4297@2759|Eukaryota,38E8C@33154|Opisthokonta,3BET7@33208|Metazoa,3CT7V@33213|Bilateria;em_COG_cat=T;em_desc=Carboxypeptidase N;em_max_annot_lvl=33208|Metazoa;em_Prefe…
c1	EVM	CDS	3068461	3068536	.	+	0	ID=c1.130;Parent=c1.130
c1	EVM	exon	3068461	3068536	.	+	.	ID=c1.130.exon2;Parent=c1.130
c1	EVM	CDS	3103650	3104951	.	+	2	ID=c1.130;Parent=c1.130
c1	EVM	exon	3103650	3104951	.	+	.	ID=c1.130.exon3;Parent=c1.130
c1	EVM	CDS	3108954	3109493	.	+	2	ID=c1.130;Parent=c1.130
c1	EVM	exon	3108954	3109493	.	+	.	ID=c1.130.exon4;Parent=c1.130
c1	EVM	CDS	3119893	3120179	.	+	2	ID=c1.130;Parent=c1.130
c1	EVM	exon	3119893	3120179	.	+	.	ID=c1.130.exon5;Parent=c1.130
c1	EVM	CDS	3127842	3127914	.	+	0	ID=c1.131;Parent=c1.131
c1	EVM	exon	3127842	3127914	.	+	.	ID=c1.131.exon1;Parent=c1.131
c1	EVM	gene	3127842	3128614	.	+	.	ID=c1.131;Name=EVM%20prediction%20c1.131
c1	EVM	mRNA	3127842	3128614	.	+	.	ID=c1.131;Parent=c1.131;Name=EVM%20prediction%20c1.131
c1	EVM	CDS	3127968	3128055	.	+	2	ID=c1.131;Parent=c1.131
c1	EVM	exon	3127968	3128055	.	+	.	ID=c1.131.exon2;Parent=c1.131
c1	EVM	CDS	3128380	3128614	.	+	1	ID=c1.131;Parent=c1.131
c1	EVM	exon	3128380	3128614	.	+	.	ID=c1.131.exon3;Parent=c1.131
c1	EVM	CDS	3139556	3139644	.	-	2	ID=c1.132;Parent=c1.132
c1	EVM	exon	3139556	3139644	.	-	.	ID=c1.132.exon4;Parent=c1.132
c1	EVM	gene	3139556	3140852	.	-	.	ID=c1.132;Name=EVM%20prediction%20c1.132
c1	EVM	mRNA	3139556	3140852	.	-	.	ID=c1.132;Parent=c1.132;Name=EVM%20prediction%20c1.132
c1	EVM	CDS	3139691	3139828	.	-	2	ID=c1.132;Parent=c1.132
c1	EVM	exon	3139691	3139828	.	-	.	ID=c1.132.exon3;Parent=c1.132
c1	EVM	CDS	3139966	3140030	.	-	1	ID=c1.132;Parent=c1.132
c1	EVM	exon	3139966	3140030	.	-	.	ID=c1.132.exon2;Parent=c1.132
c1	EVM	CDS	3140779	3140852	.	-	0	ID=c1.132;Parent=c1.132
c1	EVM	exon	3140779	3140852	.	-	.	ID=c1.132.exon1;Parent=c1.132
c1	EVM	CDS	3146147	3146539	.	-	0	ID=c1.133;Parent=c1.133
c1	EVM	gene	3146147	3146539	.	-	.	ID=c1.133;Name=EVM%20prediction%20c1.133
c1	EVM	mRNA	3146147	3146539	.	-	.	ID=c1.133;Parent=c1.133;Name=EVM%20prediction%20c1.133
c1	EVM	exon	3146147	3146539	.	-	.	ID=c1.133.exon1;Parent=c1.133
c1	EVM	CDS	3148566	3148575	.	-	1	ID=c1.134;Parent=c1.134
c1	EVM	exon	3148566	3148575	.	-	.	ID=c1.134.exon5;Parent=c1.134
c1	EVM	gene	3148566	3155794	.	-	.	ID=c1.134;Name=EVM%20prediction%20c1.134
c1	EVM	mRNA	3148566	3155794	.	-	.	ID=c1.134;Parent=c1.134;Name=EVM%20prediction%20c1.134
c1	EVM	CDS	3149763	3149945	.	-	1	ID=c1.134;Parent=c1.134
c1	EVM	exon	3149763	3149945	.	-	.	ID=c1.134.exon4;Parent=c1.134
c1	EVM	CDS	3150442	3150523	.	-	2	ID=c1.134;Parent=c1.134
c1	EVM	exon	3150442	3150523	.	-	.	ID=c1.134.exon3;Parent=c1.134
c1	EVM	CDS	3151023	3151466	.	-	2	ID=c1.134;Parent=c1.134
c1	EVM	exon	3151023	3151466	.	-	.	ID=c1.134.exon2;Parent=c1.134
c1	EVM	CDS	3155719	3155794	.	-	0	ID=c1.134;Parent=c1.134
c1	EVM	exon	3155719	3155794	.	-	.	ID=c1.134.exon1;Parent=c1.134
c1	EVM	CDS	3166226	3166635	.	-	2	ID=c1.135;Parent=c1.135
c1	EVM	exon	3166226	3166635	.	-	.	ID=c1.135.exon4;Parent=c1.135
c1	EVM	gene	3166226	3173862	.	-	.	ID=c1.135;Name=EVM%20prediction%20c1.135
c1	EVM	mRNA	3166226	3173862	.	-	.	ID=c1.135;Parent=c1.135;Name=EVM%20prediction%20c1.135
c1	EVM	CDS	3168266	3168358	.	-	2	ID=c1.135;Parent=c1.135
c1	EVM	exon	3168266	3168358	.	-	.	ID=c1.135.exon3;Parent=c1.135
c1	EVM	CDS	3170664	3170708	.	-	2	ID=c1.135;Parent=c1.135
c1	EVM	exon	3170664	3170708	.	-	.	ID=c1.135.exon2;Parent=c1.135
c1	EVM	CDS	3173760	3173862	.	-	0	ID=c1.135;Parent=c1.135
c1	EVM	exon	3173760	3173862	.	-	.	ID=c1.135.exon1;Parent=c1.135
c1	EVM	CDS	3174290	3174635	.	+	0	ID=c1.136;Parent=c1.136
c1	EVM	exon	3174290	3174635	.	+	.	ID=c1.136.exon1;Parent=c1.136
c1	EVM	gene	3174290	3204920	.	+	.	ID=c1.136;Name=EVM%20prediction%20c1.136
c1	EVM	mRNA	3174290	3204920	.	+	.	ID=c1.136;Parent=c1.136;Name=EVM%20prediction%20c1.136
c1	EVM	CDS	3175241	3175534	.	+	2	ID=c1.136;Parent=c1.136
c1	EVM	exon	3175241	3175534	.	+	.	ID=c1.136.exon2;Parent=c1.136
[truncated: 460,592+ more rows]
